# Supplementary material for: Multiomics provides insights into dynamic changes of aromatic profile during flue-curing process in tobacco (Nicotiana tabacum L.) leaves
Source: BMC Plant Biol. 2025 Feb 24;25:244. doi: 10.1186/s12870-025-06273-8 (PMC11849165; doi:10.1186/s12870-025-06273-8)
Supplement: Supplementary file 1 — Supplementary Material 1 [file 12870_2025_6273_MOESM1_ESM.zip]

Archive with 44 entries (34 files):
- Additional file2/
- __MACOSX/._Additional file2
- Additional file2/.DS_Store
- __MACOSX/Additional file2/._.DS_Store
- Additional file2/Additional file 2/
- __MACOSX/Additional file2/._Additional file 2
- Additional file2/Additional file 5/
- __MACOSX/Additional file2/._Additional file 5
- Additional file2/Additional file 4/
- __MACOSX/Additional file2/._Additional file 4
- Additional file2/Additional file 3/
- __MACOSX/Additional file2/._Additional file 3
- Additional file2/Additional file 6/
- __MACOSX/Additional file2/._Additional file 6
- Additional file2/Additional file 1/
- __MACOSX/Additional file2/._Additional file 1
- Additional file2/Additional file 8/
- __MACOSX/Additional file2/._Additional file 8
- Additional file2/Additional file 9/
- __MACOSX/Additional file2/._Additional file 9
- Additional file2/Additional file 7/
- __MACOSX/Additional file2/._Additional file 7
- Additional file2/Additional file 2/Table S1.xlsx
- __MACOSX/Additional file2/Additional file 2/._Table S1.xlsx
- Additional file2/Additional file 5/.DS_Store
- __MACOSX/Additional file2/Additional file 5/._.DS_Store
- Additional file2/Additional file 5/Table S3.xlsx
- __MACOSX/Additional file2/Additional file 5/._Table S3.xlsx
- Additional file2/Additional file 4/Fig S2.jpg
- __MACOSX/Additional file2/Additional file 4/._Fig S2.jpg
- Additional file2/Additional file 3/Table S2.xlsx
- __MACOSX/Additional file2/Additional file 3/._Table S2.xlsx
- Additional file2/Additional file 6/.DS_Store
- __MACOSX/Additional file2/Additional file 6/._.DS_Store
- Additional file2/Additional file 6/Table S4.xlsx
- __MACOSX/Additional file2/Additional file 6/._Table S4.xlsx
- Additional file2/Additional file 1/Fig S1.png
- __MACOSX/Additional file2/Additional file 1/._Fig S1.png
- Additional file2/Additional file 8/Table S5.xlsx
- __MACOSX/Additional file2/Additional file 8/._Table S5.xlsx
- Additional file2/Additional file 9/Fig S4.png
- __MACOSX/Additional file2/Additional file 9/._Fig S4.png
- Additional file2/Additional file 7/Fig S3.png
- __MACOSX/Additional file2/Additional file 7/._Fig S3.png
