# Supplementary material for: Multiomics provides insights into dynamic changes of aromatic profile during flue-curing process in tobacco (Nicotiana tabacum L.) leaves
Source: BMC Plant Biol. 2025 Feb 24;25:244. doi: 10.1186/s12870-025-06273-8 (PMC11849165; doi:10.1186/s12870-025-06273-8)
Supplement: Supplementary file 1 — Supplementary Material 1 [file 12870_2025_6273_MOESM1_ESM.zip › Additional file2/Additional file 2/Table S1.xlsx]

## Sheet: Sheet1
Table S1: C1(T1_vs_T2); C2(T1_vs_T3); C3(T1_vs_T4); C4(T1_vs_T5) venn_result
Index	Compounds	Class I	Formula	CAS	T1_vs_T2	T1_vs_T3	T1_vs_T4	T1_vs_T5	T1-1	T1-2	T1-3	T2-1	T2-2	T2-3	T3-1	T3-2	T3-3	T4-1	T4-2	T4-3	T5-1	T5-2	T5-3	cpd_ID	kegg_map
D389	(S)-3,3,6-Trimethylhepta-1,5-dien-4-yl acetate	Ester	C12H20O2	3465-88-1	TRUE	TRUE	TRUE	TRUE	4.78973e+06	4.38046e+06	7.04578e+06	2.80413e+06	2.52963e+06	2.60789e+06	949992	1.00274e+06	1.72528e+06	1.04106e+06	1.23729e+06	1.18659e+06	2.85038e+06	1.9986e+06	1.7873e+06	-	-
KMW0386	cis-Dihydrocarvone	Terpenoids	C10H16O	3792-53-8	FALSE	FALSE	TRUE	FALSE	1.01088e+06	1.10678e+06	828633	814676	738859	415063	447208	478648	586037	418064	387882	529185	653233	594527	458591	-	-
NMW0057	Glutarimide	Amine	C5H7NO2	1121-89-7	FALSE	TRUE	TRUE	TRUE	32280.5	33778.9	35721	54769	101467	29202.2	116635	211880	206224	125808	88420.3	156400	164596	181123	170265	C07275	-
WMW0081	cis-2-(2-Pentenyl)furan	Heterocyclic compound	C9H12O	70424-13-4	FALSE	TRUE	TRUE	TRUE	370803	650490	545505	428053	483028	127212	1.40951e+06	1.73032e+06	1.29102e+06	1.10446e+06	1.23148e+06	932266	1.17487e+06	1.62662e+06	1.25212e+06	-	-
KMW0563	5,9-Undecadien-2-one, 6,10-dimethyl-, (E)-	Ketone	C13H22O	3796-70-1	FALSE	TRUE	FALSE	TRUE	285872	310729	414764	251487	320221	200759	589990	893379	696870	490807	470763	510795	1.25051e+06	895653	775850	C13297	-
KMW0296	Cyclohexene, 1-methyl-4-(1-methylethylidene)-	Terpenoids	C10H16	586-62-9	FALSE	TRUE	TRUE	TRUE	53367.4	43428.9	46837.3	44257.9	68257.5	40809.9	70520.6	116169	104642	130813	103363	83641.2	95299.8	104002	99554.1	C06075	-
XMW0735	Benzenemethanol, .alpha.-2-propenyl-	Alcohol	C10H12O	936-58-3	FALSE	TRUE	TRUE	FALSE	1.21386e+07	1.23496e+07	1.00559e+07	9.58292e+06	8.33809e+06	5.34209e+06	4.59736e+06	4.65392e+06	6.33291e+06	4.64975e+06	4.05895e+06	5.79379e+06	7.714e+06	6.21203e+06	5.17119e+06	-	-
XMW0119	Cyclopentanone, 2-methyl-3-(1-methylethyl)-	Ketone	C9H16O	54549-81-4	FALSE	TRUE	TRUE	TRUE	318293	370886	312697	514806	935422	406765	1.2538e+06	1.36793e+06	1.31247e+06	1.04868e+06	1.08717e+06	1.05556e+06	728308	996008	1.21778e+06	-	-
NMW0016	Acetic acid, cyclohexyl ester	Ester	C8H14O2	622-45-7	FALSE	FALSE	FALSE	TRUE	15435.5	19756.4	16867.7	12719.1	17526.5	11051.6	19701.1	39952.3	33839.9	18502.6	26888.3	31104.8	51286.2	29868.3	25278.7	C12297	-
D425	3-Cyclohexene-1-carboxAldehyde, 4-(4-methyl-3-pentenyl)-	Aldehyde	C13H20O	37677-14-8	FALSE	TRUE	FALSE	TRUE	71373	76013.8	77406.5	68791.3	82110	60027	154302	184967	169007	147850	129228	137741	269125	199358	188345	-	-
KMW0432	2,6-Octadienal, 3,7-dimethyl-, (Z)-	Terpenoids	C10H16O	106-26-3	FALSE	TRUE	TRUE	FALSE	1.76204e+06	1.80568e+06	1.49153e+06	1.39733e+06	1.24778e+06	829260	741739	752165	979312	755050	643020	878849	1.18218e+06	991462	842310	C09847	ko01110
XMW0422	3,5-Dimethyldodecane	Hydrocarbons	C14H30	107770-99-0	FALSE	TRUE	TRUE	TRUE	165876	167619	198547	132539	83251.6	172089	52670.6	45783.1	56099.3	82942.8	75686.3	49914.5	90632.2	86724.1	78155.7	-	-
KMW0608	3-Mercaptohexanol	Alcohol	C6H14OS	51755-83-0	FALSE	TRUE	TRUE	TRUE	45950.4	47869.5	43600.5	55407.6	92355.9	46893.7	87670	111790	116487	116140	91220.1	97723.8	107932	109773	116721	-	-
XMW0205	Benzimidazo[2,1-a]isoquinoline	Heterocyclic compound	C15H10N2	239-44-1	TRUE	FALSE	FALSE	FALSE	52656.6	53306.8	41108.2	17730.6	30524.3	20028.5	18263.1	22699.5	38302.8	31604.6	32516.5	27808	38015	37620.6	24659.5	-	-
XMW0557	3-Acetyl-2,5-dimethylbenzo(b)thiophene	Heterocyclic compound	C12H12OS	6179-04-0	TRUE	TRUE	TRUE	FALSE	138814	237840	190320	86543.4	113299	56290.7	79379.3	87640.3	101550	103543	89500.4	67271.8	108475	91449.1	101902	-	-
XMW0149	1H-Pyrazole, 4,5-dihydro-5,5-dimethyl-	Heterocyclic compound	C5H10N2	4320-85-8	FALSE	TRUE	TRUE	TRUE	49055.7	49552.6	40761.4	72684.8	110712	52993.9	172753	268868	217280	185680	166177	185975	184125	205019	248072	-	-
XMW0028	Pyridine, 2,3,4,5-tetrahydro-6-propyl-	Heterocyclic compound	C8H15N	1604-01-9	FALSE	TRUE	FALSE	TRUE	103875	146745	114113	155320	169382	173223	251045	198182	298168	226224	248844	223763	220225	414826	241042	C10138	-
KMW0278	Ethanone, 1-(2-thienyl)-	Heterocyclic compound	C6H6OS	88-15-3	FALSE	TRUE	TRUE	TRUE	375136	376967	380102	283159	237975	198550	113238	122050	164165	121892	113910	151797	195691	165080	143963	-	-
KMW0321	Cyclohexanecarboxylic acid, methyl ester	Ester	C8H14O2	4630-82-4	FALSE	TRUE	FALSE	TRUE	22615.6	37487.9	48345.5	61718.3	116478	24596.8	195073	357549	208268	152638	68738.1	55739.2	125477	209520	175182	-	-
XMW0681	6-Octenal, 7-methyl-3-methylene-	Aldehyde	C10H16O	55050-40-3	FALSE	TRUE	TRUE	TRUE	388162	566175	354606	912301	1.28878e+06	268145	2.2342e+06	3.19068e+06	3.62271e+06	1.99769e+06	1.78635e+06	2.41315e+06	2.75204e+06	2.95624e+06	2.58267e+06	-	-
XMW0274	3-Acetyl-2-oxo-1,3-oxazolidine	Heterocyclic compound	C5H7NO3	1432-43-5	TRUE	TRUE	TRUE	TRUE	37573.1	31604	54216.3	25573.7	15092.6	18778.7	9777.21	9276.36	14816.4	9059.18	12178	14687.1	22943.5	14049.2	17735.2	-	-
XMW1138	6-Octen-1-ol, 7-methyl-3-methylene-	Terpenoids	C10H18O	13066-51-8	FALSE	TRUE	TRUE	FALSE	8.29172e+06	8.93703e+06	6.65926e+06	6.48747e+06	5.86927e+06	3.47095e+06	3.37904e+06	3.54774e+06	4.49115e+06	3.25107e+06	2.91132e+06	4.04662e+06	5.00039e+06	4.63577e+06	3.65343e+06	-	-
XMW0943	Undecane, 3,5-dimethyl-	Hydrocarbons	C13H28	17312-81-1	FALSE	TRUE	TRUE	TRUE	15002.1	22532	25915.7	13712.8	8365.62	20200.6	6338.55	4104.46	6892.26	4713.15	4543.87	4939.97	5616.63	5225.94	5552.51	-	-
XMW0239	Decane, 3-ethyl-3-methyl-	Hydrocarbons	C13H28	17312-66-2	FALSE	TRUE	TRUE	FALSE	19314.5	21158.6	14832.6	10833.4	11215.5	17819.3	8020.14	7506.11	8550.83	10982.2	7147.89	7468.37	6128.46	10654.3	12404.4	-	-
XMW1401	n-Valeric acid cis-3-hexenyl ester	Ester	C11H20O2	35852-46-1	FALSE	TRUE	TRUE	FALSE	5.48158e+06	5.56174e+06	4.51661e+06	4.28407e+06	3.82122e+06	2.45975e+06	2.10438e+06	2.14331e+06	2.86741e+06	2.10134e+06	1.87819e+06	2.63219e+06	3.50844e+06	2.80645e+06	2.37269e+06	-	-
XMW0258	Tridecane, 2-methyl-	Hydrocarbons	C14H30	1560-96-9	TRUE	TRUE	TRUE	TRUE	9	9	9	2669	37690	9	132784	182360	159890	79726	83333	141941	104190	82738	135493	-	-
D443	2-Furancarboxylic acid, hexyl ester	Ester	C11H16O3	39251-86-0	FALSE	FALSE	FALSE	TRUE	97880.1	73547.7	71448.7	36777.4	77466.7	64728.8	52866.6	116767	96710.5	78322	68966.8	57406.6	191775	175954	133512	-	-
WMW0050	2(4H)-Benzofuranone, 5,6,7,7a-tetrahydro-4,4,7a-trimethyl-, (R)-	Heterocyclic compound	C11H16O2	17092-92-1	FALSE	TRUE	TRUE	TRUE	213505	389121	311135	393735	707406	183149	1.63942e+06	2.04036e+06	1.67224e+06	1.50568e+06	1.33048e+06	1.51747e+06	2.43186e+06	1.76359e+06	1.7569e+06	-	-
XMW1351	Dauca-4(11),8-diene	Terpenoids	C15H24	395070-76-5	FALSE	TRUE	FALSE	TRUE	18464.5	14546.2	24638	18898.9	23273.7	9889.77	32766.1	44840.1	49309.2	31514.9	29225.3	31513.3	62392.3	46472.3	40461.3	-	-
KMW0645	Levomenol	Terpenoids	C15H26O	23089-26-1	TRUE	FALSE	FALSE	FALSE	444569	865975	515786	236006	490949	158788	278943	409020	418159	346482	321952	244416	535659	389025	422247	C09621	ko01100
KMW0198	.alpha.-Phellandrene 1	Terpenoids	C10H16	99-83-2	TRUE	TRUE	TRUE	TRUE	9	9	9	12284.7	24906.2	4997.14	29830.7	59827.1	34794.5	26461.8	9761.21	5990.93	24870.8	39180.1	31057	-	-
XMW0771	1,5-Cyclooctadiene, 3,4-dimethyl-	Hydrocarbons	C10H16	21284-05-9	FALSE	TRUE	TRUE	TRUE	13513	16186.9	8736.18	14745.8	24882.6	11315.2	28681	55972	41313.5	44038.5	41427.3	29314.7	38854	35210.7	38276.9	-	-
NMW0031	Hygrine	Heterocyclic compound	C8H15NO	496-49-1	FALSE	TRUE	TRUE	TRUE	1.90405e+06	1.79607e+06	1.93463e+06	1.384e+06	1.16427e+06	1.00997e+06	543184	592326	804842	554733	542170	746975	972802	791777	699671	C06179	ko00960,ko01100
XMW0907	2-(2-Acetoxy-1-propyl)furan, (S)	Heterocyclic compound	C9H12O3	60830-70-8	FALSE	TRUE	FALSE	TRUE	40899.7	23872.1	32518.4	18811	72008.1	38388	64908.8	85795	80968	75051	50097	68897.4	65748.5	55380	83662	-	-
KMW0342	Citronellal	Terpenoids	C10H18O	106-23-0	FALSE	TRUE	TRUE	TRUE	80671.3	114729	69531	85478	193750	73303.6	272159	495861	457010	251714	243223	348820	375148	383393	356974	C17384	-
KMW0373	Benzoic acid, ethyl ester	Ester	C9H10O2	93-89-0	FALSE	TRUE	TRUE	TRUE	5556.2	14697.2	26010.8	10888.3	29826.3	8122.32	380773	345564	408306	218456	269155	274939	221925	213187	352103	C01839	-
NMW0074	Bicyclo[3.1.1]hept-2-ene-2-methanol, 6,6-dimethyl-	Terpenoids	C10H16O	515-00-4	FALSE	FALSE	TRUE	FALSE	218440	217103	168864	169579	164243	113678	101879	104990	137794	86845	74889	98095	134809	128520	83663	C11938	-
XMW1325	4-Undecanone	Ketone	C11H22O	14476-37-0	FALSE	TRUE	TRUE	FALSE	303854	355276	363804	288523	186686	324531	156671	108522	121978	123889	144858	110751	208001	167826	152224	-	-
KMW0434	2,6,6-trimethyl-1-Cyclohexene-1-carboxaldehyde	Terpenoids	C10H16O	432-25-7	FALSE	TRUE	TRUE	TRUE	13604	22314	16312	20415	29374.4	14234	72967	89211	82660	90182	101025	106365	94425	97785	107828	C20425	-
D188	Pyrazinamide	Heterocyclic compound	C5H5N3O	98-96-4	FALSE	TRUE	TRUE	FALSE	1.92826e+06	2.0456e+06	1.66786e+06	1.51921e+06	1.38023e+06	898519	769257	746021	1.05407e+06	754454	693043	971009	1.27076e+06	1.04026e+06	872818	C01956	-
NMW0004	1-methyl-4-(1-methylethenyl)-1,2-Cyclohexanediol	Terpenoids	C10H18O2	1946-00-5	FALSE	TRUE	TRUE	TRUE	322789	312464	368334	230583	143198	345037	106306	79640.5	95321.2	138071	118718	85194.6	160380	158106	137555	C18020	-
KMW0490	trans-3-Methyl-4-octanolide	Ester	C9H16O2	39638-67-0	FALSE	TRUE	TRUE	TRUE	30694.1	30790	33373.3	26431.4	10099.2	31989.3	11885.8	10439.6	6921.74	12582.9	12708.2	10163.1	14320.7	15311.6	13251	-	-
XMW1163	Ethyl 2-hydroxybenzyl sulfone	Phenol	C9H12O3S	53380-27-1	TRUE	FALSE	TRUE	FALSE	462005	847336	493497	219965	370514	160603	250870	313578	348027	332005	306568	207738	401839	285618	382194	-	-
XMW0264	Bicyclo[4.4.0]dec-1-ene, 2-isopropyl-5-methyl-9-methylene-	Terpenoids	C15H24	150320-52-8	TRUE	FALSE	TRUE	FALSE	19521.7	48677.9	22192.8	9633.49	16820	6696.11	9692.25	10654.7	17121.8	7812.14	8829.69	8335.86	27479.6	13410.2	7911.18	-	-
KMW0058	2H-Pyran-3-ol, 6-ethenyltetrahydro-2,2,6-trimethyl-	Heterocyclic compound	C10H18O2	14049-11-7	TRUE	TRUE	TRUE	FALSE	3.77191e+06	3.23912e+06	5.58478e+06	2.13509e+06	1.9689e+06	2.03928e+06	1.01827e+06	1.16596e+06	1.82839e+06	1.08296e+06	1.32015e+06	1.61108e+06	2.6478e+06	1.86073e+06	1.86494e+06	-	-
KMW0176	5-Hepten-2-one, 6-methyl-	Ketone	C8H14O	110-93-0	FALSE	TRUE	TRUE	TRUE	398532	425604	387027	611349	861406	418601	1.25644e+06	1.90475e+06	1.55264e+06	1.25798e+06	1.23728e+06	1.36423e+06	1.3752e+06	1.45889e+06	1.70687e+06	C07287	-
XMW0121	1-Nonene, 4,6,8-trimethyl-	Hydrocarbons	C12H24	54410-98-9	FALSE	TRUE	FALSE	FALSE	90433.8	120899	151132	134803	211341	98857.4	264799	379670	265881	196163	123033	141166	197284	271111	238821	-	-
WMW0126	1,3-Hexadiene, 3-ethyl-2-methyl-	Hydrocarbons	C9H16	61142-36-7	FALSE	TRUE	FALSE	FALSE	242094	291707	263193	294267	452434	257849	497491	568235	542268	488669	469372	492021	426798	460099	541265	-	-
XMW1218	2-Nonanone, 3-(hydroxymethyl)-	Ketone	C10H20O2	67801-33-6	FALSE	TRUE	TRUE	TRUE	1.12327e+06	1.05559e+06	1.12293e+06	806878	696949	613704	332623	340665	485761	342581	336328	445907	567303	489756	389284	-	-
XMW0896	5-Nonen-4-one, 6-methyl-	Ketone	C10H18O	7036-98-8	FALSE	TRUE	TRUE	TRUE	14685	19138.7	14438	13149.6	24817.3	16756.4	30050.4	49999.3	50352.3	43025.4	29672.2	24835.9	47445.9	33029.9	45249.6	-	-
XMW1385	3-Imidazol-1-ylpropanenitrile	Heterocyclic compound	C6H7N3	23996-53-4	FALSE	TRUE	TRUE	TRUE	78761.5	95376.1	59837.9	159172	224623	61541.1	320726	502333	530726	305872	265356	438591	402631	409110	432112	-	-
WMW0061	BenzAldehyde, 2-ethyl-	Aldehyde	C9H10O	22927-13-5	FALSE	TRUE	TRUE	TRUE	6045.55	6810.28	7978.38	8752.17	18516.4	5145.77	56762.9	61270.7	56995.3	62785.1	39893.1	47283.5	56810.6	40540.4	62028.1	-	-
XMW1409	(R)-(+)-1-(p-Tolyl)ethylAmine	Amine	C9H13N	4187-38-6	FALSE	FALSE	TRUE	TRUE	945338	1.25663e+06	806042	954657	1.33518e+06	944212	1.27804e+06	2.144e+06	2.80441e+06	1.95607e+06	2.34039e+06	2.08571e+06	2.06976e+06	2.18885e+06	2.16385e+06	-	-
D219	BenzAldehyde, 4-methoxy-	Aldehyde	C8H8O2	123-11-5	FALSE	TRUE	TRUE	FALSE	446814	448186	370653	354186	315215	201450	181416	183314	239465	183434	170288	234624	296957	244864	200453	C10761	-
KMW0493	2-Methoxy-4-vinylphenol	Aromatics	C9H10O2	7786-61-0	FALSE	TRUE	TRUE	TRUE	10898.5	14384.2	8799.5	10768	11130.7	13839.4	44422.8	101554	78033.3	47579.5	72692.2	54916.3	71772.5	138170	100691	C17883	-
D394	Cyclohexanone, 2-(1-mercapto-1-methylethyl)-5-methyl-, (2S-trans)-	Ketone	C10H18OS	35117-85-2	FALSE	TRUE	TRUE	TRUE	56188.6	45493.8	53751	45012.1	100951	73500.5	229517	255325	235484	153878	145324	219699	254564	223478	200636	-	-
KMW0689	Benzyl Benzoate	Ester	C14H12O2	120-51-4	FALSE	TRUE	TRUE	TRUE	17889.4	34960.7	17200.5	14725.4	39333.8	16587	56282.9	133414	84331	91354.8	111276	79594.2	112252	70358.5	133140	C12537	-
XMW1176	Benzeneacetic Acid, .alpha.-cyclopentyl-	Acid	C13H16O2	3900-93-4	TRUE	FALSE	FALSE	FALSE	281857	519849	273928	134040	254791	84818.9	167527	224814	237905	202086	189697	139780	294472	208623	257256	-	-
D373	2,4-Heptadien-1-ol, (E,E)-	Alcohol	C7H12O	33467-79-7	FALSE	TRUE	FALSE	TRUE	274112	480907	421344	400571	385102	101764	935097	1130321	826909	734338	825074	703037	775625	1082284	836026	-	-
XMW0441	1H-1,2,4-Triazole, 3-chloro-	Heterocyclic compound	C2H2ClN3	6818-99-1	FALSE	TRUE	TRUE	FALSE	1.66893e+06	1.71515e+06	1.41392e+06	1.32958e+06	1.20316e+06	776187	684964	671092	905900	652529	606151	832407	1.11027e+06	894209	743282	-	-
NMW0033	2(1H)-Pyridinone	Heterocyclic compound	C5H5NO	142-08-5	FALSE	TRUE	TRUE	TRUE	7.47081e+06	7.07517e+06	7.57056e+06	5.47028e+06	4.55232e+06	4.03378e+06	2.30079e+06	2.39952e+06	3.25389e+06	2.31606e+06	2.2273e+06	3.0105e+06	3.87757e+06	3.17244e+06	2.79922e+06	C02502	-
XMW0255	BenzAldehyde, 2,4-dimethyl-	Aldehyde	C9H10O	15764-16-6	FALSE	FALSE	FALSE	TRUE	20185	17763.5	21338.3	18211.6	30861.5	17010.8	33814.3	44042.1	33661.7	29669.7	40273.9	39086.4	36127.1	48928.2	46566.3	-	-
D191	2-Hexanoylfuran	Heterocyclic compound	C10H14O2	14360-50-0	FALSE	TRUE	TRUE	FALSE	2.72617e+07	2.77595e+07	2.26426e+07	2.12019e+07	1.8985e+07	1.21803e+07	1.04476e+07	1.03685e+07	1.4077e+07	1.04127e+07	9.09218e+06	1.3056e+07	1.7272e+07	1.37755e+07	1.15562e+07	C02088	-
KMW0446	Citral	Terpenoids	C10H16O	5392-40-5	FALSE	TRUE	TRUE	TRUE	156353	147508	157650	117637	74305.6	162898	57419.8	32445.5	38900.8	49989.6	43400.1	35608.3	51459.1	53439.4	45252.2	C01499	-
XMW1465	7-Oxabicyclo[4.1.0]heptan-2-one, 6-methyl-3-(1-methylethyl)-	Ketone	C10H16O2	5286-38-4	FALSE	TRUE	TRUE	FALSE	62044	65796.4	74303.4	53500.7	40451	69213.4	33445	27640.6	31773.7	27828.8	28860.4	26597.3	47374.8	46682.3	28699.1	-	-
D110	Bicyclo[3.1.1]heptan-3-one, 2-hydroxy-2,6,6-trimethyl-	Ketone	C10H16O2	10136-65-9	FALSE	TRUE	TRUE	FALSE	378282	395035	413818	309000	211901	380689	147064	100209	158098	165740	144066	127799	229539	201560	167244	-	-
WMW0083	2-Decen-1-ol, (E)-	Alcohol	C10H20O	18409-18-2	FALSE	TRUE	TRUE	TRUE	387835	402334	428459	314631	188915	378112	124247	105037	125240	170593	158367	111003	194096	177435	156903	-	-
NMW0136	BenzAldehyde, 3-hydroxy-	Aldehyde	C7H6O2	100-83-4	FALSE	TRUE	TRUE	TRUE	9	9	9	9	9	9	19377.1	22903.4	18486.3	9287.34	14192.6	18984.2	17736.3	21868.9	21448.4	C03067	-
NMW0162	8-Methyl-6-nonenoic Acid	Acid	C10H18O2	21382-25-2	FALSE	TRUE	TRUE	TRUE	479912	467416	717127	576220	645526	721091	1.05128e+06	1.45261e+06	1.18468e+06	1.10656e+06	1.1783e+06	1.43647e+06	2.18382e+06	1.73327e+06	1.36184e+06	-	-
XMW1343	1-(3-Ethoxyphenyl)acetone	Ketone	C11H14O2	23037-47-0	FALSE	TRUE	TRUE	TRUE	26105.4	21143.5	37505.2	30912.6	31790.8	35340.1	50819.4	60025.3	60291	60331.3	70941.2	72563.5	92533.3	64104.4	71159.9	-	-
KMW0552	(-)-.beta.-Bourbonene	Terpenoids	C15H24	5208-59-3	FALSE	TRUE	TRUE	TRUE	30353.7	30231.4	35938.1	25425	30069.7	34628.1	73879.9	113834	73481.7	82673.3	82226.5	95960.9	153751	119984	98907.9	-	-
D375	4H-Inden-4-one, 1,2,3,5,6,7-hexahydro-1,1,2,3,3-pentamethyl-	Ketone	C14H22O	33704-61-9	FALSE	TRUE	TRUE	TRUE	329000	362839	526714	162629	130387	390998	116715	92137	122592	123409	148998	119356	137572	170462	162002	-	-
D177	(1aR,1bS,2aS,5S,5aS,7aS)-2,2,5,7a-Tetramethyldecahydrocyclopenta[2',3']cyclobuta[1',2':3,4]benzo[1,2-b]oxirene	Terpenoids	C15H24O	104188-24-1	FALSE	TRUE	TRUE	TRUE	43701.2	81209.7	71658.8	83556.5	130530	36401.6	326316	414164	327667	308531	256739	294872	480132	355886	355791	-	-
XMW1486	5-Azulenemethanol, 1,2,3,4,5,6,7,8-octahydro-.alpha.,.alpha.,3,8-tetramethyl-, acetate, [3S-(3.alpha.,5.alpha.,8.alpha.)]-	Ester	C17H28O2	134-28-1	TRUE	TRUE	FALSE	FALSE	492455	864953	403655	176551	341662	165212	236160	277591	301255	315254	289587	184507	358802	249292	376952	-	-
NMW0343	Phenol, 4-octyl-	Phenol	C14H22O	1806-26-4	FALSE	TRUE	TRUE	TRUE	10133.3	20406.7	13296.2	8630.1	21713.7	12788.2	39346.5	76831.6	42306.7	52699.2	60455.9	53940.8	63757	39576.5	70668.7	-	-
WMW0222	1-Dodecene	Hydrocarbons	C12H24	112-41-4	FALSE	TRUE	TRUE	FALSE	2.08278e+06	2.2528e+06	1.71414e+06	1.80734e+06	1.58935e+06	881662	894051	937437	1.18681e+06	916451	821758	1.1344e+06	1.32604e+06	1.21177e+06	974770	-	-
D335	Pyrazine, (2-methylpropyl)-	Heterocyclic compound	C8H12N2	29460-92-2	FALSE	TRUE	TRUE	TRUE	22734.8	21526	12105.3	16800.1	25138.7	14461.7	40773.5	46065.2	45039.1	43075.7	31794.3	58113.5	39388.9	45735.5	39401.3	-	-
XMW1337	Nonane, 3-methyl-5-propyl-	Hydrocarbons	C13H28	31081-18-2	FALSE	FALSE	TRUE	FALSE	171215	190132	153256	127008	112342	56315.7	72944.5	104198	130647	71039.8	59360.2	117005	123830	99583.4	77736.1	-	-
D197	3-Oxatricyclo[4.1.1.0(2,4)]octane, 2,7,7-trimethyl-	Terpenoids	C10H16O	1686-14-2	FALSE	TRUE	TRUE	TRUE	2.66244e+06	2.5391e+06	2.7139e+06	1.96333e+06	1.6482e+06	1.47754e+06	835772	863409	1.20061e+06	867027	836107	1.10924e+06	1.41617e+06	1.18193e+06	1.03799e+06	C02759	-
NMW0105	Phenol, 4-propyl-	Phenol	C9H12O	645-56-7	FALSE	TRUE	TRUE	TRUE	17596.8	25474.9	29001.8	19711.9	28064.7	22170.5	51511.4	55280.4	54469.5	57709.7	54731.6	50613.8	62153.3	62942	53905.9	C14311	-
KMW0473	4-Isopropylcyclohexa-1,3-dienecarbAldehyde	Aldehyde	C10H14O	1197-15-5	FALSE	TRUE	TRUE	TRUE	7920.31	51474.2	52684	49293.6	85884.5	9	673857	997765	796150	509329	501439	598296	1.18045e+06	1.01885e+06	910497	-	-
NMW0123	p-Menthane-3,8-diol, cis-1,3,trans-1,4-	Terpenoids	C10H20O2	3564-98-5	FALSE	FALSE	FALSE	TRUE	16604	15104	11473	12010	6773	11457	18702	14340	25751	18510	24580	23327	27171	29143	43305	C02904	-
XMW0953	Phenylacetic acid propyl ester	Ester	C11H14O2	4606-15-9	FALSE	TRUE	TRUE	TRUE	9	9	9	9	9	9	32459.7	62090.8	42893.6	18710.6	26442.9	32829.9	52872.4	42717.1	39898.9	-	-
XMW1129	Ethyl mandelate	Ester	C10H12O3	774-40-3	FALSE	FALSE	TRUE	TRUE	40979.5	35686.7	67943.1	60419.9	53037.7	55480.5	88005.2	92463.3	96159.2	101978	110771	134541	160635	114408	107564	-	-
KMW0048	1-Butanol, 3-methyl-	Alcohol	C5H12O	123-51-3	FALSE	FALSE	FALSE	TRUE	11141.4	43210.1	33023.3	49875.1	45692.1	18050.9	66636.4	115011	94399.1	66665.5	76394.3	61471.8	143415	142028	142745	C07328	-
NMW0034	Fenchone	Terpenoids	C10H16O	1195-79-5	FALSE	TRUE	TRUE	TRUE	2.22872e+06	2.12555e+06	2.30648e+06	1.62657e+06	1.38113e+06	1.22035e+06	702316	682968	953014	703000	664445	890778	1.16547e+06	932111	817397	C09859	-
D440	Cyclohexanol, 1-methyl-4-(1-methylethyl)-, cis-	Terpenoids	C10H20O	3901-95-9	FALSE	TRUE	TRUE	TRUE	16470.3	12519	12275.2	6987.72	25565.5	14995	21458	38579.9	35976.5	44593.6	25875	21706.2	39331.4	37131.3	36366.7	-	-
KMW0338	2-Nonenal, (E)-	Aldehyde	C9H16O	18829-56-6	TRUE	TRUE	TRUE	TRUE	1.29825e+06	1.17554e+06	1.89473e+06	714159	643530	745822	325279	344837	584618	336536	433981	456392	871524	602972	588045	-	-
XMW0913	cis-Chrysanthenol	Terpenoids	C10H16O	55722-60-6	FALSE	TRUE	TRUE	TRUE	66785.6	55722.7	70998	75971	87613.1	46809.7	158137	197302	218021	223970	268838	217320	239998	217054	224559	-	-
D355	2,6-Octadienenitrile, 3,7-dimethyl-, (Z)-	Nitrogen compounds	C10H15N	31983-27-4	FALSE	FALSE	TRUE	FALSE	2.62675e+06	2.65054e+06	2.18343e+06	2.06093e+06	1.88869e+06	1.20579e+06	1.09986e+06	1.16992e+06	1.48755e+06	1.07578e+06	939682	1.31134e+06	1.78587e+06	1.47365e+06	1.26086e+06	-	-
w02	2,4-Decadien-1-ol	Alcohol	C10H18O	14507-02-9	FALSE	TRUE	TRUE	TRUE	97616.1	96165.4	107736	78537.4	44103.5	102823	21193.2	13149.6	17181.9	32878.7	32456.9	21632.8	28302.5	33074	29451.8	-	-
XMW1468	(2,2,6-Trimethyl-bicyclo[4.1.0]hept-1-yl)-methanol	Alcohol	C11H20O	78996-11-9	FALSE	TRUE	TRUE	TRUE	28315.3	33160.2	34888.9	42985.6	60783.8	22087.1	93460.1	171172	117326	96919.4	52278.6	76420.8	108692	128785	121540	-	-
XMW0643	Butyramide, 2-cyano-2-ethyl-	Amine	C7H12N2O	18705-38-9	FALSE	TRUE	TRUE	TRUE	9	9	9	9	9	9	16974	27153	14350	25406	23705	26250	24756	23915	24624	-	-
D301	BenzeneacetAldehyde, .alpha.-(2-methylpropylidene)-	Aldehyde	C12H14O	26643-91-4	FALSE	FALSE	TRUE	TRUE	14597.6	14391.4	12357.7	16228.9	19365.8	13370.3	22655	30060.8	27003.7	27374.8	28459.4	29707.7	38549	33352.8	29710.5	-	-
XMW0372	Tridecane, 4,8-dimethyl-	Hydrocarbons	C15H32	55030-62-1	FALSE	TRUE	TRUE	TRUE	24567.6	32737.5	27920.1	55878	98071.5	26045.4	349391	521185	325495	361700	349854	404594	679863	519549	428773	-	-
XMW1097	Hexanoic acid, 3-hexenyl ester	Ester	C12H22O2	84434-19-5	FALSE	TRUE	TRUE	TRUE	10612.4	22914.2	17839.9	29372.1	58337.8	13679.9	186925	295018	158226	179285	187397	202264	343800	251102	224679	-	-
XMW0946	Ethanol, 2-(4-ethylphenoxy)-	Alcohol	C10H14O2	54411-10-8	TRUE	FALSE	TRUE	FALSE	21855.5	25400.5	30197.7	14787.5	15564.1	6984.77	5994.23	9	9086.4	6235.72	6237.41	8977.24	27248	17950.7	7027.25	-	-
NMW0071	L-.alpha.-Terpineol	Terpenoids	C10H18O	10482-56-1	FALSE	TRUE	TRUE	TRUE	7310.79	11093	3756.55	5168.93	6108.82	2953.84	16084.6	25987.1	21231.9	27281.7	18994	22833.2	15434.1	23619.9	26525.7	C11393	ko00902,ko01100,ko01110
XMW0443	(E)-2,6-Dimethylocta-3,7-diene-2,6-diol	Alcohol	C10H18O2	51276-34-7	FALSE	FALSE	TRUE	FALSE	158340	162774	124357	126465	110458	60148.7	69837.2	77134.6	98468.3	65761.7	64482.2	89550.4	96594.3	100019	80793.2	-	-
D390	Cyclopentanone, 2-(2-hexenyl)-	Ketone	C11H18O	34687-46-2	FALSE	TRUE	TRUE	FALSE	68424.9	77594.1	90894.2	50110.5	33249.2	81162.3	34761.1	32564.6	32900	30073.1	32098.5	28914.2	46142.4	45947.1	43556.9	-	-
KMW0534	Butyl caprylate	Ester	C12H24O2	589-75-3	FALSE	TRUE	TRUE	TRUE	19661.2	31441.4	23536.5	49647.3	100292	16857.5	349739	533900	327977	362973	363805	406156	704475	535807	442577	-	-
XMW0151	Epizonarene	Terpenoids	C15H24	41702-63-0	TRUE	FALSE	FALSE	FALSE	279751	583067	203136	190621	245552	79789.1	290412	353458	321887	249595	266580	202740	443558	327391	276137	-	-
D423	Benzyl tiglate	Ester	C12H14O2	37526-88-8	FALSE	TRUE	FALSE	FALSE	41752	105452	29008.5	49065	172616	9887	217910	260167	262029	126013	119944	85975	176452	135457	93170	-	-
XMW1026	1(2H)-Naphthalenone, 3,4,4a,5,6,7-hexahydro-4a,5-dimethyl-3-(1-methylethenyl)-, [3S-(3.alpha.,4a.alpha.,5.alpha.)]-	Terpenoids	C15H22O	562-23-2	FALSE	TRUE	TRUE	TRUE	20371.7	41607.8	31605.1	20565.5	34637	12583.3	68928.8	161616	115359	125313	142603	114253	152719	98908.3	154477	-	-
KMW0199	.beta.-Myrcene	Terpenoids	C10H16	123-35-3	FALSE	TRUE	TRUE	TRUE	123233	89369	78220	144704	207388	97915.1	327635	519037	394904	322967	322365	363923	343097	377601	454737	C06074	ko00902,ko01110
XMW1308	1-Octyl trifluoroacetate	Ester	C10H17F3O2	2561-21-9	FALSE	TRUE	TRUE	TRUE	49278.2	52108.2	50680.4	39868.6	30526	40739.1	24544.3	21699.2	17940.7	28630.4	24286.1	21593	20888	23141.1	22281.4	-	-
XMW0581	Benzene, 1,2-dimethoxy-	Aromatics	C8H10O2	91-16-7	TRUE	TRUE	TRUE	TRUE	19370.8	43775.1	13237	77291.5	76467.2	81009.4	177256	209519	163395	187079	142906	229458	94792.1	202432	127118	-	-
KMW0328	(+)-(E)-Limonene oxide	Terpenoids	C10H16O	6909-30-4	FALSE	TRUE	TRUE	TRUE	72960.4	135618	87845	159225	209388	37992	384715	518667	588338	338160	272269	378158	467682	526571	411494	-	-
XMW1156	Cyclopentanecarbonitrile, 3-(1-methylethylidene)-	Nitrogen compounds	C9H13N	89683-72-7	FALSE	TRUE	TRUE	TRUE	113517	80008.6	96874.7	112333	162745	70688.8	173535	174628	241105	170379	226578	207158	230745	256919	267549	-	-
XMW0607	Formic acid, 2-phenylethyl ester	Ester	C9H10O2	104-62-1	FALSE	TRUE	TRUE	TRUE	37008.3	34384.7	28718.3	35299.6	41407.6	19160.4	114727	192668	134810	120487	98181.8	97590.4	160077	73011.1	99583.7	-	-
XMW0269	2-Methylbutanoic anhydride	Others	C10H18O3	1468-39-9	FALSE	TRUE	TRUE	FALSE	459161	499461	365293	362726	321425	139587	183886	192334	246245	170580	117613	212017	278538	258746	200183	-	-
XMW0309	Piperidin-3-one, 2,2,5-methyl-	Heterocyclic compound	C8H15NO	103634-57-7	FALSE	TRUE	TRUE	FALSE	18539.8	24572.6	20918.7	15827.3	11578.8	23511.8	10558.2	13668.5	6533.59	10744.6	10476.2	7990.42	15609.7	13699.6	11657.8	-	-
XMW1061	Thiophene, 2-hexyl-	Heterocyclic compound	C10H16S	18794-77-9	FALSE	FALSE	TRUE	FALSE	33520.1	38207.5	34347.3	29687.2	17243.5	27293.5	20534.4	20531.1	16796.6	15716.9	13881.5	17977.1	17034.8	21802.4	18195.3	-	-
XMW0448	1,2,4,5-Tetrazine-3,6-diAmine	Heterocyclic compound	C2H4N6	19617-90-4	FALSE	TRUE	TRUE	TRUE	61796.8	58920.9	64759.9	46474.4	30443.2	58525.3	19609	24933.3	17016.6	25315.2	24105.4	16466.7	29034.7	27173.7	23700.5	-	-
KMW0504	Benzene, 1-ethenyl-4-methoxy-	Aromatics	C9H10O	637-69-4	FALSE	TRUE	TRUE	TRUE	12853.3	12995.9	19355.2	12059.1	22695.8	10950.6	74219.9	71806.3	83243.3	60821.2	58419.8	70380.7	65433.8	62066.9	85506.1	-	-
WMW0078	2,4-Di-tert-butylphenol	Phenol	C14H22O	96-76-4	FALSE	TRUE	TRUE	TRUE	317653	342650	496582	163969	131546	365357	109993	89287.9	133685	122181	141213	117251	138963	170763	160481	-	-
KMW0669	Pantolactone	Ester	C6H10O3	599-04-2	FALSE	TRUE	TRUE	TRUE	40691.9	61783.2	51602.7	78654.4	109992	34471.5	180222	248845	277241	164939	160199	194257	225397	231584	213013	C01012	-
WMW0105	1,7-Nonadiene, 4,8-dimethyl-	Hydrocarbons	C11H20	62108-28-5	FALSE	TRUE	TRUE	TRUE	34383	41253	43088	57185.5	125549	44187.6	156416	171632	161125	131271	135120	136861	98207.5	127705	160894	-	-
WMW0205	2,5-Octanedione	Ketone	C8H14O2	3214-41-3	FALSE	TRUE	TRUE	TRUE	131501	134916	125516	199432	358096	168926	506226	882897	732970	534223	563000	529239	430860	571401	719513	-	-
D114	Sulfur compounds, allyl methyl	Sulfur compounds	C4H8S	10152-76-8	TRUE	TRUE	TRUE	TRUE	9	9	9	39503.7	91207	9	699471	835868	842099	407728	623952	594703	541538	516321	961754	-	-
KMW0137	Nonane	Hydrocarbons	C9H20	111-84-2	FALSE	FALSE	TRUE	TRUE	30860.5	29119	32967	41052.3	47795.8	40353.4	54106.6	58158.9	62238.2	50525.4	71499.1	79147.1	61081.7	64828.4	65163.6	C02445	-
XMW0412	3-Acetyl-2,5-dimethyl furan	Heterocyclic compound	C8H10O2	10599-70-9	FALSE	TRUE	TRUE	TRUE	810975	757386	772938	583209	483033	421553	233870	234371	340480	246166	224498	308346	404677	320068	277493	-	-
KMW0355	trans,cis-2,6-Nonadien-1-ol	Alcohol	C9H16O	28069-72-9	TRUE	TRUE	TRUE	FALSE	2.18418e+06	1.9848e+06	3.22775e+06	1.34905e+06	1.15731e+06	1.17085e+06	651307	752108	1.15217e+06	664881	839658	1.04768e+06	1.60202e+06	1.15881e+06	1.17468e+06	-	-
XMW0711	Formamide, N-phenyl-	Amine	C7H7NO	103-70-8	FALSE	TRUE	TRUE	TRUE	11053	10313.9	6744.03	10765.2	17999.9	6390.37	59750.8	61865.5	59802.9	61514	78226.6	53793.5	70095.9	90888.8	77564	-	-
XMW0424	2,6-Dimethyl-1-nonen-3-yn-5-ol	Alcohol	C11H18O	19780-98-4	FALSE	TRUE	TRUE	TRUE	8125.25	4650.25	8067.52	5107.2	10915.9	4121.6	14817.3	24996.8	19942.7	22202.4	20411.1	19975.7	34318	26826.6	31923.8	-	-
KMW0466	3-Cyclohexene-1-methanethiol, .alpha.,.alpha.,4-trimethyl-	Sulfur compounds	C10H18S	71159-90-5	FALSE	TRUE	TRUE	TRUE	9	9	9	9	9	9	237595	357391	279737	176799	180778	193072	413743	360743	346745	-	-
WMW0172	TRANS-ANETHOLE	Aromatics	C10H12O	4180-23-8	FALSE	FALSE	TRUE	FALSE	9539.93	14356.3	15930.5	7102.99	7863.64	8244.87	7933.18	6344.24	5893.69	6620.26	6212.13	5123.03	11078.9	8147.51	5960.24	C10428	ko00940,ko01110
NMW0186	Cyclohexanepropanoic Acid, 2-propenyl ester	Ester	C12H20O2	2705-87-5	FALSE	FALSE	FALSE	TRUE	95343.7	88713	70677	38525	71058.7	63975	52347	116307	97622	75386	64112.7	57788	205641	178742	135210	C12306	-
D386	Squamulosone	Terpenoids	C15H22O	34413-94-0	FALSE	TRUE	TRUE	TRUE	7783.91	14508.2	12176.4	6071.55	22722.5	7442.3	26104.9	63716.6	33368	40055.9	46476.5	37366.1	50770.6	35629	60276.1	-	-
XMW0420	Undecane, 2,9-dimethyl-	Hydrocarbons	C13H28	17301-26-7	FALSE	TRUE	TRUE	FALSE	19247.2	15236	14217	8186	8172.94	15804	6376	5611	4546	6958	4587	3641.71	5644	10302	9239.48	-	-
XMW1286	1H-Imidazole-4-methanol	Heterocyclic compound	C4H6N2O	822-55-9	TRUE	TRUE	TRUE	TRUE	3842.56	7029	4623.42	33423	68988	9235	131687	109708	130563	96793	90277	98668	52265	55298	106815	C05562	-
D94	Benzenemethanethiol	Sulfur compounds	C7H8S	100-53-8	FALSE	TRUE	TRUE	FALSE	340996	326905	343951	251195	214734	177661	153549	157660	185237	163859	155526	173474	209177	187779	163438	-	-
XMW0531	Bicyclo[3.1.1]heptan-3-one, 2,6,6-trimethyl-, (1.alpha.,2.beta.,5.alpha.)-	Terpenoids	C10H16O	15358-88-0	TRUE	TRUE	TRUE	TRUE	2.92069e+06	2.70679e+06	4.33329e+06	1.66937e+06	1.52548e+06	1.57655e+06	736428	868376	1.36261e+06	800452	1.00141e+06	1.24058e+06	1.99249e+06	1.41233e+06	1.40518e+06	-	-
XMW0037	Benzene, 1-ethyl-3,5-dimethyl-	Aromatics	C10H14	934-74-7	FALSE	TRUE	FALSE	FALSE	32641.9	36047.8	33340.4	35639.3	22644.1	38921.6	12255.4	14548.8	12400.6	41490.7	31772.5	32446.2	32292.9	23980.5	23977.9	-	-
XMW0144	(+)-2-Bornanone	Terpenoids	C10H16O	464-49-3	FALSE	TRUE	TRUE	TRUE	32930.9	39444.5	26692.7	39675.9	43333.6	43404	70458.8	82199.2	76335.9	81287.9	65687	94441.1	58767.1	90286.9	63941.3	C00808	ko00902,ko01110
XMW0008	Isophorone	Ketone	C9H14O	78-59-1	FALSE	FALSE	TRUE	FALSE	71784	96679.6	50860.4	67633.2	63924.4	80382.2	129952	135567	126869	147733	169155	142412	119605	149368	159378	C14743	-
XMW0530	p-Mentha-1,5-dien-8-ol	Terpenoids	C10H16O	1686-20-0	TRUE	TRUE	TRUE	TRUE	8.15544e+06	7.41833e+06	1.19764e+07	4.76497e+06	4.22462e+06	4.29272e+06	1.53278e+06	1.6761e+06	2.87751e+06	1.69533e+06	2.0073e+06	1.89437e+06	4.85255e+06	3.29209e+06	2.85731e+06	-	-
KMW0313	Cyclohexanone, 5-methyl-2-(1-methylethyl)-, trans-	Terpenoids	C10H18O	89-80-5	FALSE	FALSE	TRUE	FALSE	31366	30429	45709	22310	18273	15440	8712	21679.4	23127	11502.9	18524	17029	37167	25583	22057	-	-
XMW0775	1-Undecene, 9-methyl-	Hydrocarbons	C12H24	74630-41-4	FALSE	TRUE	TRUE	TRUE	553002	806339	483947	1.22124e+06	1.71659e+06	357583	3.0367e+06	4.29039e+06	4.98663e+06	2.71464e+06	2.38078e+06	3.23636e+06	3.79333e+06	4.07987e+06	3.49618e+06	-	-
QWM0003	2H-Pyran, 3,6-dihydro-4-methyl-2-(2-methyl-1-propenyl)-	Terpenoids	C10H16O	1786-08-9	TRUE	TRUE	TRUE	TRUE	9	9	9	63692.2	96679.7	8066.54	106781	110768	144318	76269.8	98616.8	146265	100430	90502.6	140502	-	-
KMW0344	1-Nonanol	Alcohol	C9H20O	143-08-8	TRUE	TRUE	TRUE	TRUE	4.53207e+06	4.15232e+06	6.42564e+06	2.47829e+06	2.21805e+06	2.42629e+06	925382	1.02988e+06	1.69583e+06	1.02144e+06	1.23358e+06	1.26646e+06	2.68856e+06	1.87878e+06	1.75415e+06	C14696	-
KMW0360	Levomenthol	Terpenoids	C10H20O	2216-51-5	TRUE	TRUE	TRUE	TRUE	5.98913e+06	5.44376e+06	8.62741e+06	3.50766e+06	3.12872e+06	3.20023e+06	1.25296e+06	1.35829e+06	2.25533e+06	1.36967e+06	1.63288e+06	1.37366e+06	3.56941e+06	2.55883e+06	2.30966e+06	C00400	ko00902,ko01110
D261	Butanethioic acid, 3-methyl-, S-(1-methylpropyl) ester	Ester	C9H18OS	2432-91-9	TRUE	TRUE	TRUE	TRUE	7.97605e+06	6.64768e+06	1.14778e+07	4.73172e+06	3.82738e+06	4.07938e+06	1.55361e+06	1.72191e+06	2.80077e+06	1.74337e+06	2.12859e+06	2.00307e+06	4.51126e+06	3.12045e+06	2.83687e+06	-	-
NMW0070	1,2-Propanedione, 1-phenyl-	Ketone	C9H8O2	579-07-7	FALSE	TRUE	TRUE	TRUE	8637	5629	8704.4	19025.9	11806	6758.63	16497	29138	18801	20106	15337	23028	15989	16216	23603	C17268	ko00996,ko01100,ko01110
KMW0370	2-Methylisoborneol	Terpenoids	C11H20O	2371-42-8	FALSE	TRUE	TRUE	FALSE	2.73109e+06	2.93652e+06	2.1733e+06	2.15113e+06	1.92513e+06	1.08241e+06	1.08978e+06	1.14477e+06	1.48022e+06	996955	930106	1.28028e+06	1.61232e+06	1.49449e+06	1.16563e+06	-	-
XMW0296	Acetic acid, octyl ester	Ester	C10H20O2	112-14-1	FALSE	TRUE	TRUE	TRUE	36294.1	45074.2	45284.3	38054.7	22392.6	45986.7	17888.8	14700.3	19023.9	19123.4	16079.7	8843.21	19004.4	18492.5	21340.5	-	-
KMW0377	cis-3-Hexenyl-.alpha.-methylbutyrate	Ester	C11H20O2	53398-85-9	FALSE	TRUE	TRUE	FALSE	1.17233e+06	1.21641e+06	1.00793e+06	930244	801578	606019	449182	452066	585860	460378	399764	539177	745805	611491	510302	-	-
XMW0911	1-Octen-1-ol, acetate	Alcohol	C10H18O2	77149-68-9	FALSE	TRUE	TRUE	FALSE	315872	316169	223294	225372	194689	90512.7	107644	117790	150404	88975.9	84590.2	136179	172667	155648	124700	-	-
KMW0381	Hexanoic acid, butyl ester	Ester	C10H20O2	626-82-4	FALSE	FALSE	TRUE	FALSE	176878	185772	123599	117969	124564	51335.9	67599.1	90473.3	97914.9	59659.5	50814.2	91866.5	112293	106039	72307.8	-	-
NMW0073	Bicyclo[3.1.1]hept-2-ene-2-carboxaldehyde, 6,6-dimethyl-	Terpenoids	C10H14O	564-94-3	FALSE	FALSE	TRUE	FALSE	182797	178689	144349	161316	137553	70681.9	74107.1	92872.8	131028	78052.1	65840.8	100329	140304	119152	75161	-	-
KMW0383	2(5H)-Furanone, 5-ethyl-3-hydroxy-4-methyl-	Heterocyclic compound	C7H10O3	698-10-2	FALSE	TRUE	TRUE	FALSE	8.73203e+06	9.38076e+06	6.92283e+06	6.84458e+06	6.00664e+06	3.61632e+06	3.44303e+06	3.63875e+06	4.59017e+06	3.35992e+06	3.01501e+06	4.09082e+06	5.11296e+06	4.73104e+06	3.67188e+06	-	-
XMW1092	spiro[3-oxatricyclo[3.3.1.02,4]nonane-8,1'-cyclopropane]-6-one	Ketone	C10H12O2	109637-57-2	FALSE	TRUE	FALSE	FALSE	150083	203255	137541	134931	144951	99265.1	66912.3	81265	86079.2	107418	100807	97503.5	73676.1	122114	85816.9	-	-
KMW0407	2,4-Nonadienal, (E,E)-	Aldehyde	C9H14O	5910-87-2	FALSE	TRUE	TRUE	TRUE	28518	110840	84820	73704	165619	9	514284	767290	625685	451506	507513	609129	647903	649995	637184	-	-
NMW0089	6-Octen-1-ol, 3,7-dimethyl-, (R)-	Terpenoids	C10H20O	1117-61-9	FALSE	TRUE	TRUE	TRUE	7233.93	13717.1	11843.9	17545.9	52869.6	9731.3	79104	112126	109645	67223.1	74633.3	80040.9	75714	87136.1	89351.5	C09849	ko01110
XMW1158	Tricyclo[3.3.1.1(3,7)]decane, 2-nitro-	Nitrogen compounds	C10H15NO2	54564-31-7	FALSE	TRUE	TRUE	TRUE	14326.5	13849.9	11715.2	16598.6	20646.2	10233.3	59703.7	59620.2	60130.8	66945.5	72576.6	74597.7	65716.9	66872.5	72201.9	-	-
XMW0526	AcetAldehyde, (3,3-dimethylcyclohexylidene)-, (Z)-	Aldehyde	C10H16O	26532-24-1	FALSE	TRUE	TRUE	TRUE	153122	188746	159742	211113	330320	139552	976836	1.09096e+06	1.03442e+06	1.15598e+06	1.21835e+06	1.18384e+06	1.15703e+06	1.12259e+06	1.28185e+06	-	-
XMW0371	Nonane, 5-methyl-5-propyl-	Hydrocarbons	C13H28	17312-75-3	FALSE	TRUE	TRUE	TRUE	17451	18877	19299	13500	7704	17310	7793	9467.19	5443	10448	8281	8172.38	9534	8939	8179	-	-
NMW0098	Arecoline	Heterocyclic compound	C8H13NO2	63-75-2	FALSE	TRUE	TRUE	TRUE	11721.7	10093.7	15437	15911.5	31773.2	7369.08	40012.9	91175.1	59830.7	42888	48829.6	57548.2	94571.6	62248.6	52996.1	C10129	-
XMW0789	2-Nonanol, acetate	Ester	C11H22O2	14936-66-4	FALSE	TRUE	TRUE	FALSE	1.18816e+06	1.21605e+06	981989	943478	840126	554233	471892	480526	635359	466351	408426	583345	754505	602235	510895	-	-
KMW0123	4-Heptenal, (Z)-	Aldehyde	C7H12O	6728-31-0	FALSE	FALSE	FALSE	TRUE	97115.1	103325	84589.9	102937	154886	119038	152403	163478	189477	175306	176636	177932	173916	215195	189670	-	-
XMW0521	1,7-Octadiene, 2-methyl-6-methylene-	Terpenoids	C10H16	1686-30-2	FALSE	TRUE	TRUE	TRUE	61939.7	60562.4	65417.4	115177	173149	68771.6	253107	389539	305718	251157	239774	276785	248148	282415	330394	-	-
w29	4-Pentenyl Acetate	Ester	C7H12O2	1576-85-8	FALSE	TRUE	TRUE	TRUE	72963.2	81139.1	79707.8	97476	126309	93274	151946	183099	174084	166754	175572	153842	141929	166561	180892	-	-
XMW0884	5-Hexenal, 4-methylene-	Hydrocarbons	C7H10O	17844-21-2	FALSE	TRUE	TRUE	FALSE	45806.9	62708.7	53009.6	66261.7	95232	68224.1	99684.6	116075	137775	121712	123568	118096	100606	106121	105158	-	-
XMW1192	2-Propenoic acid, 2-methyl-, 2-chloroethyl ester	Ester	C6H9ClO2	1888-94-4	FALSE	TRUE	TRUE	TRUE	197632	204082	204433	261100	369798	211155	525232	815323	653203	591048	576324	628482	616031	595484	795819	-	-
KMW0193	.beta.-Pinene	Terpenoids	C10H16	127-91-3	TRUE	TRUE	TRUE	TRUE	48389	65785	65031	127160	188069	83250	304059	443812	340401	279420	273021	300655	282828	320574	391747	C09882	-
WMW0086	DiSulfur compounds, ethyl 1-methylethyl	Sulfur compounds	C5H12S2	53966-36-2	FALSE	TRUE	TRUE	TRUE	3295.65	4617.97	3735.61	2830.53	2243.98	1046.59	8685.63	8363.9	6566.78	8076.93	8688.86	7680.94	8225.48	9683.94	8052.25	-	-
XMW1454	Isomaltol	Heterocyclic compound	C6H6O3	3420-59-5	FALSE	TRUE	TRUE	TRUE	114941	121621	111735	174858	245297	108895	390469	632046	486909	402013	408624	438413	419578	460082	544665	-	-
XMW0434	4-Hexen-1-ol, acetate	Alcohol	C8H14O2	72237-36-6	TRUE	TRUE	TRUE	TRUE	50733	108138	136216	282555	501750	105148	880323	1489920	845787	669201	321059	255040	537486	900167	784869	-	-
WMW0103	2-Cyclopentylethanol	Alcohol	C7H14O	766-00-7	TRUE	TRUE	TRUE	TRUE	44284.9	106784	120648	285041	441561	101642	843336	1.46598e+06	816455	665832	308170	246491	522631	892659	758959	-	-
D417	3-Hexen-1-ol, acetate, (E)-	Ester	C8H14O2	3681-82-1	TRUE	TRUE	TRUE	TRUE	58260.7	81407.4	98048.8	225546	421562	99505.3	740948	1316282	745667	591779	273879	237782	470850	730822	626729	-	-
XMW0114	Benzene, nitroso-	Aromatics	C6H5NO	586-96-9	FALSE	TRUE	FALSE	FALSE	754537	744672	659180	1223659	1144618	786646	1452861	2025687	1400820	1355574	861630	712127	908900	1.42557e+06	1537102	C06876	-
XMW0724	Albene	Hydrocarbons	C12H18	38451-64-8	FALSE	TRUE	TRUE	TRUE	92319.1	77231.7	110204	137205	205010	55432.6	395649	477195	663358	423286	534195	705382	592686	494088	642595	-	-
XMW1303	Pentanoic acid, 2-hydroxy-4-methyl-, ethyl ester	Ester	C8H16O3	10348-47-7	FALSE	TRUE	FALSE	TRUE	70702	77782.6	81208.5	63658.9	60445.2	59493.6	32679.3	26210.2	33853.5	56671	47733.9	70178.9	33750.6	32582	23867	-	-
XMW0186	3,5-Octadien-2-one, (E,E)-	Ketone	C8H12O	30086-02-3	TRUE	TRUE	TRUE	TRUE	109571	120575	127074	242955	354230	163346	832104	1.08863e+06	712513	584785	492786	536536	575902	579118	638519	-	-
XMW1123	Benzene, 2-ethyl-1,4-dimethyl-	Aromatics	C10H14	1758-88-9	FALSE	TRUE	TRUE	TRUE	104619	114135	118301	89613.2	68956.2	94729.9	45197	40306	44571.2	37791.8	53545.8	39428.9	64251.1	50567.3	52305.7	-	-
XMW0404	2,5-FurandicarboxAldehyde	Aldehyde	C6H4O3	823-82-5	TRUE	TRUE	TRUE	TRUE	40881	35275.9	39640.4	80267.3	116105	54478.9	224087	287050	211419	170432	157513	152965	168376	160193	187959	C20899	-
NMW0002	2-FurAldehyde diethyl acetal	Aldehyde	C9H14O3	13529-27-6	TRUE	TRUE	TRUE	TRUE	5119.84	6770.21	4210.48	39375.4	72800.2	13798.4	145347	117124	138920	106181	98190.9	105467	50379.8	54855.9	114074	-	-
WMW0082	1,10-Undecadiene	Hydrocarbons	C11H20	13688-67-0	FALSE	TRUE	TRUE	TRUE	3.71904e+06	3.66055e+06	3.81559e+06	2.68159e+06	2.44417e+06	2.18371e+06	1.1305e+06	1.2498e+06	1.72235e+06	1.24516e+06	1.21644e+06	1.4838e+06	1.91642e+06	1.75676e+06	1.53242e+06	-	-
KMW0273	Benzene, 1,2,4,5-tetramethyl-	Aromatics	C10H14	95-93-2	FALSE	TRUE	FALSE	FALSE	68125.1	64637.9	65698.4	56265.7	43789.2	59993.1	27247	32535	29713.8	36493.7	34387.1	29585.3	31635.6	35566.2	37511.1	-	-
WMW0092	1-OctanAmine,N-methyl-	Amine	C9H21N	2439-54-5	FALSE	TRUE	TRUE	TRUE	690996	670060	677375	514004	423641	368237	211946	215048	295569	210717	195735	263663	357122	284311	256968	-	-
XMW1227	(E)-2-Methylbut-2-en-1-yl methacrylate	Ester	C9H14O2	88142-95-4	FALSE	TRUE	TRUE	TRUE	7.34023e+06	6.97678e+06	7.45031e+06	5.40726e+06	4.52366e+06	4.01336e+06	2.17305e+06	2.23173e+06	3.15052e+06	2.26779e+06	2.16327e+06	2.94727e+06	3.85084e+06	3.14814e+06	2.75381e+06	-	-
XMW1067	Butanoic acid, 2-pentenyl ester, (Z)-	Ester	C9H16O2	42125-13-3	FALSE	TRUE	TRUE	FALSE	3.71606e+06	3.5189e+06	3.6804e+06	2.65911e+06	2.32403e+06	1.98904e+06	1.22269e+06	1.26022e+06	1.8105e+06	1.20801e+06	1.24993e+06	1.69053e+06	2.02394e+06	1.83993e+06	1.64579e+06	-	-
WMW0176	2H-Pyran-2-one, tetrahydro-6-methyl-	Heterocyclic compound	C6H10O2	823-22-3	FALSE	TRUE	TRUE	TRUE	709028	679427	723717	509131	433118	321315	215125	230170	322165	200772	214769	282335	382554	324185	273678	-	-
XMW1219	2-Butenoic acid, 2-methyl-, 2-methylpropyl ester, (E)-	Ester	C9H16O2	61692-84-0	FALSE	TRUE	TRUE	TRUE	7.2626e+06	7.0813e+06	7.61114e+06	5.26737e+06	4.63243e+06	4.11172e+06	2.09479e+06	2.19078e+06	3.16828e+06	2.20855e+06	2.14318e+06	2.9221e+06	3.72642e+06	3.17552e+06	2.77044e+06	-	-
XMW0168	3-Butylthiophene	Heterocyclic compound	C8H12S	34722-01-5	FALSE	TRUE	TRUE	TRUE	3.01244e+06	2.72905e+06	2.92046e+06	2.10413e+06	1.77979e+06	1.60813e+06	850835	878262	1.22154e+06	883399	853606	1.13808e+06	1.42509e+06	1.22169e+06	1.07387e+06	-	-
XMW1429	1-(2-Hydroxyethyl)-1,2,4-triazole	Heterocyclic compound	C4H7N3O	3273-14-1	FALSE	TRUE	TRUE	TRUE	2.0317e+06	1.94223e+06	2.0263e+06	1.48206e+06	1.24094e+06	1.03608e+06	589942	630833	901603	586468	611604	826984	1.06277e+06	890013	774084	-	-
XMW0644	1H-Imidazole, 2-propyl-	Heterocyclic compound	C6H10N2	50995-95-4	FALSE	TRUE	TRUE	TRUE	5.98026e+06	5.64062e+06	6.08872e+06	4.35537e+06	3.64319e+06	3.19423e+06	1.70064e+06	1.75525e+06	2.48023e+06	1.76211e+06	1.69558e+06	2.29559e+06	3.03803e+06	2.47727e+06	2.13294e+06	-	-
KMW0283	Hexanoic acid, propyl ester	Ester	C9H18O2	626-77-7	FALSE	TRUE	TRUE	FALSE	44181.9	37508.4	38570.6	30197.6	23394.4	27680.3	12529.1	13480.6	18153.9	20291.4	12954.7	17354	28640	17282.6	16439.6	-	-
D407	7-Octen-4-ol, 2-methyl-6-methylene-, (S)-	Terpenoids	C10H18O	35628-05-8	FALSE	TRUE	TRUE	TRUE	1.51601e+06	1.44399e+06	1.53378e+06	1.11683e+06	946371	810745	469111	486422	677535	482264	478736	636656	811073	670766	584128	-	-
KMW0291	Linalool	Terpenoids	C10H18O	78-70-6	FALSE	TRUE	TRUE	TRUE	3854769	3671461	3802475	2759059	2400183	2049640	1260558	1295684	1755316	1324194	1296757	1668201	2102453	1773263	1593277	C03985	-
KMW0288	Heptanoic acid, ethyl ester	Ester	C9H18O2	106-30-9	FALSE	TRUE	TRUE	TRUE	106354	98270.7	107692	77163.9	63366.1	58130.8	34246	32004	44466.3	32584.8	32025	39160.9	55182.6	45097	40889.1	-	-
NMW0038	Benzenemethanol, 4-methyl-	Alcohol	C8H10O	589-18-4	FALSE	TRUE	TRUE	TRUE	1.04313e+06	922334	973655	718116	594859	535961	287681	299397	489528	301526	295272	386357	531796	410193	364038	C06757	ko01100
KMW0301	Bicyclo[3.1.0]hexan-2-ol, 2-methyl-5-(1-methylethyl)-, (1.alpha.,2.alpha.,5.alpha.)-	Terpenoids	C10H18O	17699-16-0	FALSE	TRUE	TRUE	TRUE	7287.64	11578.6	13933.9	18743.9	21202.5	12988.1	31784.5	53252.3	34481.7	36035	34423	38245.1	36914.9	34235.4	32742.3	-	-
D313	3-Hexene, 1-(1-ethoxyethoxy)-, (Z)-	Aldehyde	C10H20O2	28069-74-1	FALSE	TRUE	TRUE	TRUE	765009	712987	782297	566490	460563	422796	208461	215653	311182	226652	208471	289130	387919	314270	270091	-	-
D192	Fenchol	Terpenoids	C10H18O	1632-73-1	FALSE	TRUE	TRUE	TRUE	28623.4	37027.8	21253	23839.8	31477.6	21680.1	80599.3	97825.6	90924.7	78561.5	44862.5	62906.3	82498.1	68764.8	80302	C02344	ko00902,ko01110
XMW0366	Benzene, 1,2,3,5-tetramethyl-	Aromatics	C10H14	527-53-7	FALSE	TRUE	TRUE	FALSE	184617	178564	202111	143523	101184	174702	71375.2	99753.5	86426.7	60188.3	77312.1	55949.2	149717	110537	72559.6	-	-
XMW0362	2H-Pyran-2-one, tetrahydro-4,6,6-trimethyl-	Heterocyclic compound	C8H14O2	20628-36-8	TRUE	TRUE	TRUE	TRUE	163843	87854.4	95175.6	66459.1	54062.4	40490.4	26920.3	18982.8	25989	21722.1	27156.8	36641.9	30821.5	36043.1	25083.9	-	-
D323	Pyrazine, 2-methyl-3-(methylthio)-	Heterocyclic compound	C6H8N2S	2882-20-4	FALSE	TRUE	TRUE	FALSE	82431.1	79847.9	71835.6	63714.5	55356.8	39732.6	31739.6	36309.8	43359.7	35580.7	28085.5	36551	46356.8	41515.3	38350.6	-	-
XMW0654	Ethanone, 1-(1,4-dimethyl-3-cyclohexen-1-yl)-	Terpenoids	C10H16O	43219-68-7	FALSE	TRUE	TRUE	TRUE	62876.1	123474	90745.7	130409	179012	33275.7	287180	401498	453914	244421	208492	292932	350286	386703	316240	-	-
NMW0053	2-Phenylpropenal	Aromatics	C9H8O	4432-63-7	FALSE	FALSE	FALSE	TRUE	10145	14507	15035.6	6663	11813	12488.5	19965.8	21615	29687	19355	12438	14422	34035	20309	25721	-	-
w01	Cyclooctyl Alcohol	Alcohol	C8H16O	696-71-9	FALSE	TRUE	TRUE	TRUE	28510.2	51463	14499.7	67236.6	131415	21118.9	222953	365895	335613	214933	176008	269554	288487	313436	279123	-	-
D412	5,7-Octadien-4-one, 2,6-dimethyl-, (Z)-	Terpenoids	C10H16O	3588-18-9	TRUE	TRUE	TRUE	TRUE	5736.85	5008.01	5090.04	16668.6	33513.1	8646.86	74357.5	54877.9	112861	59432.3	85498.7	86733.6	54937.1	76587.9	65856.9	-	-
XMW1125	4-Undecene, 3-methyl-, (Z)-	Hydrocarbons	C12H24	74645-87-7	FALSE	TRUE	TRUE	TRUE	125396	157460	85604.2	273022	481093	111895	581040	969950	977525	560615	536661	802565	723258	763484	809030	-	-
KMW0351	Pyrazine, 2,3-diethyl-5-methyl-	Heterocyclic compound	C9H14N2	18138-04-0	FALSE	TRUE	TRUE	TRUE	9245	10003	10102	12243	19782	7371	36395	66684	54727	41245	50759	41436	41198	38633	62791	-	-
XMW0679	AcetAldehyde, tetramer	Aldehyde	C8H16O4	108-62-3	TRUE	TRUE	TRUE	TRUE	3.99629e+06	3.68294e+06	5.85587e+06	2.40519e+06	2.11633e+06	2.23871e+06	843040	909618	1.48065e+06	932725	1.09741e+06	1.0101e+06	2.41828e+06	1.67744e+06	1.49238e+06	C18744	-
XMW1137	Ethanone, 1-(1,3-dimethyl-3-cyclohexen-1-yl)-	Ketone	C10H16O	51733-68-7	FALSE	TRUE	TRUE	TRUE	56319	52967	66850.2	78029	78292.8	42361.1	154574	190191	203413	175848	207897	205335	218086	202993	228705	-	-
NMW0062	Cyclohexanone, 5-methyl-2-(1-methylethyl)-, cis-	Terpenoids	C10H18O	491-07-6	FALSE	TRUE	TRUE	FALSE	29829.7	28060.5	46912.4	19986.4	20390	19915	10222.8	15611.8	19750.2	15514.5	15299.2	20520.8	38418.2	21975.6	19418.5	-	-
XMW0539	3,4-Dimethoxytoluene	Aromatics	C9H12O2	494-99-5	FALSE	TRUE	TRUE	TRUE	158065	204542	170179	213868	345545	144629	1.02398e+06	1.13696e+06	1.07677e+06	1.18089e+06	1.22449e+06	1.20543e+06	1.15746e+06	1.17949e+06	1.31335e+06	-	-
XMW0542	1-Cyclohexene-1-carboxaldehyde, 4-(1-methylethyl)-	Terpenoids	C10H16O	21391-98-0	FALSE	TRUE	TRUE	TRUE	7280.76	12646.7	11409.3	15471.7	29347	9895.62	80259.4	125611	103726	68954.8	61105.8	78220.3	103952	95828.3	97758.6	-	-
WMW0011	Cyclohexanone, 5-methyl-2-(1-methylethenyl)-	Terpenoids	C10H16O	529-00-0	TRUE	TRUE	TRUE	TRUE	1805.87	3125.19	3422.8	5885.88	7790.38	5112.45	28323.9	28384.7	21827.7	14114.7	20190.3	32177.8	35545.7	27630.2	33670.6	-	-
D348	Cyclobutaneethanol, 1-methyl-2-(1-methylethenyl)-, cis-	Alcohol	C10H18O	30820-22-5	FALSE	TRUE	TRUE	FALSE	6.43225e+06	6.91246e+06	5.16299e+06	5.10876e+06	4.56474e+06	2.56153e+06	2.62151e+06	2.74933e+06	3.46948e+06	2.4919e+06	2.21926e+06	3.12219e+06	3.87059e+06	3.58206e+06	2.79925e+06	-	-
XMW0241	Undecane, 4,8-dimethyl-	Hydrocarbons	C13H28	17301-33-6	FALSE	TRUE	TRUE	FALSE	406947	424305	328121	292943	283421	153490	159146	169823	220387	151669	129236	190191	246954	227508	167486	-	-
KMW0374	4-Hexen-1-ol, 5-methyl-2-(1-methylethenyl)-, (R)-	Terpenoids	C10H18O	498-16-8	TRUE	TRUE	TRUE	TRUE	4.49287e+06	4.13273e+06	6.63255e+06	2.51365e+06	2.29112e+06	2.44835e+06	1.04444e+06	1.16964e+06	1.89444e+06	1.11988e+06	1.37692e+06	1.43788e+06	2.89429e+06	2.05087e+06	1.91318e+06	-	-
KMW0380	Pyrazine, 2-methoxy-3-(2-methylpropyl)-	Heterocyclic compound	C9H14N2O	24683-00-9	FALSE	TRUE	TRUE	FALSE	1.04565e+08	1.12436e+08	8.39134e+07	7.96396e+07	7.4299e+07	4.24757e+07	4.2948e+07	4.50292e+07	5.61499e+07	4.06449e+07	3.63765e+07	5.15433e+07	6.25981e+07	5.75354e+07	4.52901e+07	-	-
XMW0588	1,3,5-Triazaadamantan-7-ol	Heterocyclic compound	C7H13N3O	130267-10-6	FALSE	TRUE	TRUE	FALSE	1.8638e+06	2.01599e+06	1.52392e+06	1.49745e+06	1.368e+06	785736	802546	833121	1.03174e+06	758047	676768	927877	1.16137e+06	1.06421e+06	851415	-	-
XMW0080	3-Octen-1-ol, acetate, (Z)-	Ester	C10H18O2	69668-83-3	FALSE	TRUE	TRUE	FALSE	80534.3	82918	64950.4	66735.6	52724.6	33034.9	33664.9	37019.5	38837.6	25192.1	24209.4	38324.3	45246.9	42110.1	46426.9	-	-
XMW0835	Benzene, 1-methyl-2-(1-ethylpropyl)-	Aromatics	C12H18	54410-74-1	FALSE	FALSE	TRUE	FALSE	206298	208281	179177	167132	155173	98751	96098.6	88174.6	142771	90070.5	77683.7	110916	127280	125139	109809	-	-
XMW0773	Ethanol, 2-(2-hydroxyethoxy)-, 1-nitrate	Alcohol	C4H9NO5	20633-16-3	FALSE	FALSE	TRUE	FALSE	105201	124545	100981	86448.8	85280.4	46641.6	46040.8	59309.4	64853.7	42777.5	40364.1	59660.1	80465.2	72892.4	58557.9	-	-
WMW0145	Undecane, 4,6-dimethyl-	Hydrocarbons	C13H28	17312-82-2	FALSE	TRUE	TRUE	FALSE	1.0504e+06	1.11391e+06	1.10379e+06	907692	666541	804889	472962	413676	490569	497983	452547	440716	571529	592913	538342	-	-
KMW0388	Carveol	Terpenoids	C10H16O	99-48-9	FALSE	TRUE	TRUE	TRUE	27726.3	35385.2	31408.4	32718.1	51679	25714.6	163266	182571	183500	183043	178783	183584	168768	183037	210456	-	-
XMW0609	Undecane, 3,6-dimethyl-	Hydrocarbons	C13H28	17301-28-9	FALSE	TRUE	TRUE	FALSE	350061	401917	396922	334778	234915	355346	156671	131327	153375	190808	180803	149720	218863	203600	192881	-	-
NMW0082	(-)-trans-Isopiperitenol	Terpenoids	C10H16O	74410-00-7	FALSE	TRUE	TRUE	TRUE	16611	15869	16929	12139	10926	10618.7	5105	2422	5766	3695	9091	4371	3102	8906	5401	C01123	ko00902,ko01110
XMW0766	Cyclohexanone, 5-methyl-2-(1-methylethylidene)-	Terpenoids	C10H16O	15932-80-6	FALSE	TRUE	TRUE	TRUE	24438.2	112122	85786.2	69615.8	159459	9	505321	754842	617069	440581	496600	595635	639880	637886	625436	-	-
XMW1326	2,6-Piperidinedione, 3-ethyl-	Heterocyclic compound	C7H11NO2	25115-69-9	FALSE	TRUE	TRUE	FALSE	17678	16304	17629.4	10867	11356.6	13776	5198.68	5563.91	6540.14	9387.67	5876.48	4135.96	11343.8	9052.65	8623.99	-	-
XMW0213	Isopentyl hexanoate	Ester	C11H22O2	2198-61-0	FALSE	TRUE	TRUE	TRUE	29228.3	40574.9	40067.6	26384.4	16653.4	33983	21310.4	13720.2	17913.9	18130.3	15532.5	10392.1	16821	14943.7	16715	-	-
XMW1317	8-Azabicyclo[3.2.1]octane, 3-chloro-8-methyl-	Heterocyclic compound	C8H14ClN	51275-31-1	FALSE	TRUE	TRUE	TRUE	9	9	9	9	9	9	167239	178584	158111	153777	142542	170421	204211	169723	157643	-	-
WMW0216	Fenchyl acetate	Ester	C12H20O2	13851-11-1	FALSE	TRUE	TRUE	TRUE	87260.8	90595.4	87920.4	103478	188313	98228.7	451176	483241	478140	529466	527550	518898	523472	646067	746765	-	-
NMW0091	8-Azabicyclo[3.2.1]octan-3-ol, 8-methyl-, endo-	Heterocyclic compound	C8H15NO	120-29-6	FALSE	TRUE	TRUE	TRUE	7747.16	7895.24	11894.5	10436	17683.2	18980.2	45247.7	40544.3	43318.7	51650.4	53447.6	60493.6	57613	50332.1	56007.9	C00729	ko00960,ko01100,ko01110
KMW0411	1,6-Octadien-3-ol, 3,7-dimethyl-, formate	Ester	C11H18O2	115-99-1	FALSE	TRUE	TRUE	TRUE	20382.3	27069.8	24297.5	27890.7	47478.3	24403.7	156066	176394	172254	182290	202416	197372	184695	193866	208082	-	-
XMW0545	Benzenemethanamine, N-(1-methylethyl)-	Amine	C10H15N	102-97-6	FALSE	TRUE	TRUE	TRUE	36127.5	54358	54594.7	44573.8	83086.6	29837.8	238249	264053	229170	282043	284684	281972	263122	282595	315386	-	-
KMW0417	2-Cyclohexen-1-ol, 2-methyl-5-(1-methylethenyl)-, cis-	Terpenoids	C10H16O	1197-06-4	FALSE	TRUE	TRUE	FALSE	5.23279e+07	5.24346e+07	4.32319e+07	4.05439e+07	3.61447e+07	2.37014e+07	1.99377e+07	1.98283e+07	2.68796e+07	1.98965e+07	1.76051e+07	2.50083e+07	3.35746e+07	2.66466e+07	2.24615e+07	-	-
XMW0238	Undecane, 4,4-dimethyl-	Hydrocarbons	C13H28	17312-68-4	FALSE	TRUE	TRUE	FALSE	3.8332e+06	3.86409e+06	3.2042e+06	2.99127e+06	2.63253e+06	1.72663e+06	1.46502e+06	1.46355e+06	1.99868e+06	1.49689e+06	1.28259e+06	1.80278e+06	2.47616e+06	1.9743e+06	1.63917e+06	-	-
KMW0420	2-Cyclohexen-1-ol, 3-methyl-6-(1-methylethyl)-, trans-	Terpenoids	C10H18O	16721-39-4	FALSE	TRUE	TRUE	TRUE	13130	15409	13376	10741	4605	9302.68	3847	1816	4710	3307	6881	3318	1980	5952	3567	C03039	-
XMW0762	Imidodicarbonic diamide	Nitrogen compounds	C2H5N3O2	108-19-0	FALSE	TRUE	TRUE	FALSE	2.34069e+06	2.4067e+06	1.97802e+06	1.84978e+06	1.68102e+06	1.07706e+06	903318	892759	1.24153e+06	914904	809838	1.16307e+06	1.54708e+06	1.21337e+06	1.05377e+06	C06555	ko01100
XMW1083	7-Octene-2,6-diol, 2,6-dimethyl-	Alcohol	C10H20O2	29210-77-3	FALSE	TRUE	TRUE	FALSE	680850	694328	587444	546459	448585	342330	262484	273709	346376	277632	240462	324916	453754	361399	323501	-	-
NMW0099	Quinoline	Heterocyclic compound	C9H7N	91-22-5	FALSE	TRUE	TRUE	TRUE	114186	173257	178061	171645	273209	80557.8	346823	398911	410288	337592	331752	357183	503810	359836	336673	C06413	-
XMW0223	1H-Pyrrole-2,5-dione, 3-ethyl-4-methyl-	Heterocyclic compound	C7H9NO2	20189-42-8	FALSE	TRUE	TRUE	FALSE	2.7456e+06	2.82761e+06	2.26975e+06	2.15226e+06	1.90335e+06	1.19503e+06	1.00596e+06	1.13337e+06	1.36494e+06	990132	876133	1.25061e+06	1.81976e+06	1.37981e+06	1.23692e+06	-	-
D359	Pyrazine, 2,3-dimethyl-5-(1-methylpropyl)-	Heterocyclic compound	C10H16N2	32263-00-6	FALSE	FALSE	TRUE	FALSE	16526.4	24021.6	21170.5	16744.5	30554.6	9771.21	18914.8	19451.9	22054.6	13142.6	6807.96	9294.4	36169.7	33633.8	20743.9	-	-
NMW0008	Hexanedioic acid, dimethyl ester	Ester	C8H14O4	627-93-0	FALSE	TRUE	TRUE	FALSE	563298	560742	484252	441713	393551	274085	214379	216051	307750	243248	197915	282983	360233	309922	261530	C14570	-
KMW0429	Isobornyl formate	Ester	C11H18O2	1200-67-5	FALSE	TRUE	TRUE	FALSE	2.03933e+07	2.08233e+07	1.69387e+07	1.58506e+07	1.40414e+07	9.21097e+06	7.75827e+06	7.73018e+06	1.0552e+07	7.76573e+06	6.81043e+06	9.74696e+06	1.28869e+07	1.03132e+07	8.68862e+06	-	-
D248	Propanoic acid, 2-methyl-, heptyl ester	Ester	C11H22O2	2349-13-5	FALSE	TRUE	TRUE	FALSE	2.09829e+06	2.12596e+06	1.71794e+06	1.61144e+06	1.45335e+06	933445	791087	819384	1.11642e+06	825116	713907	1.01571e+06	1.37195e+06	1.10108e+06	914456	-	-
XMW0109	Dodecane, 4-methyl-	Hydrocarbons	C13H28	6117-97-1	FALSE	TRUE	TRUE	FALSE	23946.9	25794.9	24530.2	17636.3	13329.5	22994.1	9402.11	11116.6	10516	9846.04	11201.8	8444.81	14297.6	12305.3	14487.8	-	-
XMW0791	Phenol, 4-methyl-2-nitro-	Phenol	C7H7NO3	119-33-5	FALSE	TRUE	TRUE	FALSE	581541	584596	501727	468358	396490	288526	229259	220417	290234	231678	202836	284181	357865	288231	246810	-	-
XMW0939	4-Hexen-1-ol, 5-methyl-2-(1-methylethenyl)-, acetate	Ester	C12H20O2	25905-14-0	FALSE	TRUE	TRUE	TRUE	64120.2	96240.6	58187.2	108726	131625	43570	233264	382095	312887	205770	141909	178293	272019	300636	268422	-	-
XMW1330	Dodecane, 3-methyl-	Hydrocarbons	C13H28	17312-57-1	FALSE	TRUE	TRUE	TRUE	40070.2	46852.4	42881.5	31355.5	15572.5	48020.3	14002	10597.7	11789.6	18389.3	14622.5	10306.7	19974.7	21301.1	16545.6	-	-
KMW0458	p-Menth-8-en-3-ol, acetate	Ester	C12H20O2	89-49-6	FALSE	FALSE	FALSE	TRUE	6847.89	11383.2	11795.6	6925.75	15848.3	4092.62	10499.8	18443.9	16308.6	11065.8	10202.9	17936.1	28775.8	27381.1	19979.2	-	-
XMW0179	Dodecane, 2,6,11-trimethyl-	Hydrocarbons	C15H32	31295-56-4	FALSE	TRUE	TRUE	TRUE	664330	681984	744563	505103	314562	690298	221025	199243	207944	283641	253503	204408	332243	318921	276896	-	-
KMW0462	Benzoic acid	Acid	C7H6O2	65-85-0	TRUE	TRUE	TRUE	TRUE	9	9	9	13953.6	9	13306.7	57623.4	66881.2	85002.4	48454.2	53333.2	39455.4	57068.7	38393.6	61628	C00539	-
XMW0364	6-Undecanol	Alcohol	C11H24O	23708-56-7	FALSE	TRUE	TRUE	TRUE	118150	115615	109602	78780.1	53042.2	112257	32827.3	22654.2	36545.7	38551.3	35325	38130.6	45871.5	43096	52400.3	-	-
XMW0110	Dodecane, 4,6-dimethyl-	Hydrocarbons	C14H30	61141-72-8	FALSE	TRUE	TRUE	TRUE	246326	247562	293548	178569	120140	270222	86907.1	70712.7	80518	110465	105265	72853.1	138856	132566	107294	-	-
NMW0115	Anethole	Aromatics	C10H12O	104-46-1	FALSE	FALSE	TRUE	FALSE	9114.43	13611.3	12957.5	7102.99	6330.94	7198.15	7676.05	5212.33	6135.11	5363.75	6381.65	4704.41	8540.23	6912.8	5445.15	C10428	ko00940,ko01110
KMW0472	Indole	Heterocyclic compound	C8H7N	120-72-9	FALSE	TRUE	TRUE	TRUE	67131.6	105059	153431	122824	164436	63425	262780	283413	263419	272359	219169	277242	390039	314651	244773	C00463	ko00380,ko00400,ko00402,ko00999,ko01100,ko01110
KMW0488	Tridecane	Hydrocarbons	C13H28	629-50-5	FALSE	TRUE	TRUE	TRUE	151703	135168	138724	100226	58794.8	154163	42506.5	38270.5	35931.1	57852	51616.2	36849.8	65703.9	62725.6	53419.5	C13834	-
D416	Furfuryl pentanoate	Ester	C10H14O3	36701-01-6	FALSE	TRUE	TRUE	FALSE	2.68446e+06	2.7355e+06	2.22928e+06	2.10498e+06	1.8914e+06	1.21545e+06	1.04779e+06	1.07017e+06	1.43243e+06	1.06003e+06	854956	1.32192e+06	1.72931e+06	1.41344e+06	1.19782e+06	-	-
XMW1252	2(1H)-Naphthalenone, 3,4,5,6,7,8-hexahydro-	Ketone	C10H14O	13837-12-2	FALSE	TRUE	TRUE	FALSE	47241.4	43053.2	58834.8	29138.1	20896.9	38662.3	15723.7	12527.8	22366.7	18167.1	13903.6	15970.4	27751.5	27452.9	20005.3	-	-
KMW0486	Pyrazine, 2,5-dimethyl-3-(3-methylbutyl)-	Heterocyclic compound	C11H18N2	18433-98-2	FALSE	TRUE	TRUE	TRUE	44815.7	42775.9	58493.6	36641.9	19841.7	40405.8	16134.2	17063.9	16517.5	17649.4	17214.4	16798.2	27593	26367.1	18879.5	-	-
XMW1089	Hexanoic acid, cyclopentyl ester	Ester	C11H20O2	5413-59-2	FALSE	TRUE	TRUE	TRUE	63956.5	59621.6	74520.8	47767.7	29422.3	69880.7	24504.6	15857.1	19039.3	25502.9	26984.7	20871.4	36638.8	32618.5	27979.4	-	-
KMW0511	Butyl benzoate	Ester	C11H14O2	136-60-7	FALSE	FALSE	FALSE	TRUE	156314	144671	232790	177848	182515	244937	201667	264551	257418	215822	242742	317992	425550	364052	279238	-	-
KMW0517	2-Undecenal, E-	Aldehyde	C11H20O	53448-07-0	FALSE	TRUE	TRUE	TRUE	92356.7	68353.2	107383	52978.4	151947	90682.5	323803	457087	384075	193650	209724	282977	383521	243680	269030	-	-
NMW0159	Hexanedioic Acid	Acid	C6H10O4	124-04-9	FALSE	TRUE	TRUE	TRUE	7054.79	11570.3	6785.49	53077.6	201289	7292.09	513581	615598	601956	317227	352553	506093	432914	356372	498550	C06104	ko01100
WMW0217	2-Octenal, 2-butyl-	Alcohol	C12H22O	13019-16-4	FALSE	TRUE	TRUE	TRUE	58245.3	61889.1	83063.8	77695.1	97682.1	77053.8	236959	355765	245695	250917	253566	298550	502672	391324	304337	-	-
XMW0781	2-Nitrophenyl acetate	Ester	C8H7NO4	610-69-5	FALSE	TRUE	TRUE	TRUE	5599	7376.17	8071.76	9384.78	12861.6	5265.27	22196.4	32705.1	21213.7	27569.4	24466.7	28171.6	48048.2	36494.2	29474.7	-	-
NMW0167	Resorcinol monoacetate	Ester	C8H8O3	102-29-4	FALSE	TRUE	TRUE	TRUE	12046.7	14999.5	13802.2	16350.9	18058.3	9241.24	53377.8	80704.9	58630.3	59717.7	54847.6	60935.3	110530	79448.4	67726.3	D02393	-
NMW0168	Diethyl adipate	Ester	C10H18O4	141-28-6	FALSE	TRUE	TRUE	TRUE	14157.5	20454	21522.8	32836.2	66640	13996.3	256587	376307	235212	261589	252643	290702	496061	367389	309219	-	-
XMW1100	2-Buten-1-one, 1-(2,6,6-trimethyl-1-cyclohexen-1-yl)-	Ketone	C13H20O	35044-68-9	FALSE	TRUE	TRUE	TRUE	171626	178676	282748	211560	258086	232312	393522	473590	435036	461174	525325	561333	716182	501638	497128	-	-
XMW0744	2,6-Dodecadien-1-al	Aldehyde	C12H20O	21662-13-5	FALSE	TRUE	FALSE	TRUE	302818	321917	385520	268132	299233	185011	589473	895224	698626	492886	470121	514365	1253714	893052	795958	-	-
KMW0554	.alpha.-Ionone	Terpenoids	C13H20O	127-41-3	FALSE	FALSE	TRUE	FALSE	102631	105062	149505	69121	65768.1	61858.8	56690.6	60785	61530.2	53468.8	51983.4	48499.9	106251	82834.6	65294.8	C12286	-
XMW1144	4-Acetoxy-3-methoxystyrene	Aromatics	C11H12O3	46316-15-8	FALSE	FALSE	FALSE	TRUE	9444.44	11360.6	13387	8069.69	8984.66	8144.96	15935.8	27041.1	19682	15109.1	12879.3	13981	37307.2	24922.2	21449.4	-	-
XMW0212	1,4 Benzodioxan-6-amine	Heterocyclic compound	C8H9NO2	22013-33-8	FALSE	TRUE	FALSE	TRUE	173077	198230	268873	162584	226885	122013	417194	642641	501782	340784	317146	358701	883086	617964	532641	-	-
WMW0052	(E)-1-Methyl-4-(6-methylhept-5-en-2-ylidene)cyclohex-1-ene	Terpenoids	C15H24	53585-13-0	FALSE	TRUE	TRUE	TRUE	18119.6	21253.7	31105.7	33323.2	43192.1	13377.3	88211.7	113080	105255	91866.9	75474.8	82790.2	141880	119712	101177	C19748	ko00909
XMW0146	(3S,3aR)-3-Butyl-3a,4,5,6-tetrahydroisobenzofuran-1(3H)-one	Ester	C12H18O2	4567-33-3	FALSE	TRUE	TRUE	TRUE	3011.32	6970.32	5421.9	2203.05	12000.2	4377.06	18416.5	46877.5	25604.6	27579.4	29378	24734	28497.6	26573.3	38388.6	C17002	-
NMW0333	Meperidine	Heterocyclic compound	C15H21NO2	57-42-1	FALSE	TRUE	FALSE	FALSE	71018.1	75410	91460	63542.2	55139	61688	43622	18931.8	33015.3	76358.8	96543.9	45830.7	35239.5	90141.3	99839.9	C07128	-
XMW0839	1H-Pyrido(4,3-b)indole, 2,3,4,5-tetrahydro-2,8-dimethyl-	Heterocyclic compound	C13H16N2	19686-05-6	TRUE	FALSE	FALSE	FALSE	29162	28799	50403	13670.3	23180	15470	29813.7	33492	42887	50486	48045.7	41754	50356	64618.8	43552	-	-
KMW0258	2-methoxy-Phenol	Phenol	C7H8O2	90-05-1	FALSE	TRUE	TRUE	TRUE	2503844	2357202	2553055	1788199	1497742	1314475	683376	695294	1003350	707167	663759	945458	1252890	1032848	878803	C15572	-
