# Supplementary material for: Multiomics provides insights into dynamic changes of aromatic profile during flue-curing process in tobacco (Nicotiana tabacum L.) leaves
Source: BMC Plant Biol. 2025 Feb 24;25:244. doi: 10.1186/s12870-025-06273-8 (PMC11849165; doi:10.1186/s12870-025-06273-8)
Supplement: Supplementary file 1 — Supplementary Material 1 [file 12870_2025_6273_MOESM1_ESM.zip › Additional file2/Additional file 5/Table S3.xlsx]

## Sheet: Sheet1
Table S3: The distinct non-volatile metabolites
Index	Sub Class	Formula	Compounds	Class I	Class II	CAS	Level	T1-1	T1-2	T1-3	T2-1	T2-2	T2-3	T3-1	T3-2	T3-3	T4-1	T4-2	T4-3	T5-1	T5-2	T5-3
Zmjn004133	5	C18H32O4	9S-Hydroperoxy-10E,12Z-octadecadienoic acid	Lipids	Free fatty acids	5502-91-0	3	64761.8	92115.2	89928.9	145012	277714	136419	1.00292e+06	1.12658e+06	781150	1.00143e+06	1.62512e+06	891200	956450	1.05542e+06	1.08599e+06
Lmhp010190	5	C26H52NO7P	LysoPC 18:1(2n isomer)	Lipids	LPC	-	1	296396	292615	361342	404100	522368	449209	854177	1.03812e+06	909694	1.04688e+06	1.05066e+06	1.18083e+06	1.12761e+06	1.03009e+06	1.01037e+06
MWSslk183	4	C15H10O4	7,8-Dihydroxy-4-phenylcoumarin	Lignans and Coumarins	Coumarins	842-01-3	3	9	9	9	9	9	9	549311	526030	402925	585444	777160	616220	731253	682741	829585
pmp001273	4	C26H50NO7P	LysoPC 18:2	Lipids	LPC	-	1	1.49552e+06	2.20713e+06	2.38962e+06	2.24712e+06	3.26567e+06	2.02962e+06	4.8752e+06	6.12943e+06	5.50292e+06	6.1227e+06	7.14026e+06	7.27183e+06	5.91058e+06	6.71846e+06	7.35064e+06
pme2122	9	C5H9N3	Histamine	Alkaloids	Alkaloids	51-45-6	3	589020	604183	761449	1.00931e+06	1.78291e+06	1.02369e+06	5.05992e+06	8.58885e+06	5.67057e+06	6.08075e+06	7.27225e+06	3.71782e+06	4.87834e+06	4.95537e+06	6.25756e+06
Hmbn002692	4	C22H30O14	6'-O-Feruloyl-D-sucrose	Phenolic acids	Phenolic acids	118230-77-6	3	48471	198339	190872	331889	359912	296824	613818	610974	665346	610716	714718	737811	829389	744808	751895
MWSHY0089	6	C16H14O5	5,4'-Dihydroxy-7-methoxyflavanone (Sakuranetin)	Flavonoids	Flavanones	2957-21-3	3	66140.6	73949	65191.7	74421.3	461034	116315	114676	99527.4	97108.6	124784	99457.3	90418.6	122320	432092	55895.1
Lmbn005443	9	C18H30O3	13-KODE; (9Z,11E)-13-Oxooctadeca-9,11-dienoic acid	Lipids	Free fatty acids	54739-30-9	1	11082.8	21417.2	24085.5	76805.5	129132	50796.7	1.18507e+06	1.37468e+06	882594	909063	1.22572e+06	856408	993940	1.26707e+06	1.2019e+06
Lmbn001981	9	C7H6O3	2,5-Dihydroxybenzaldehyde	Phenolic acids	Phenolic acids	1194-98-5	1	625399	812760	631068	826809	1.27745e+06	612941	6.69524e+06	8.33279e+06	5.52361e+06	7.01193e+06	7.70258e+06	5.76867e+06	4.95973e+06	5.72806e+06	6.69388e+06
mws1051	7	C15H23N6O5S+	S-Adenosylmethionine	Amino acids and derivatives	Amino acids and derivatives	485-80-3	3	5.72967e+06	4.31365e+06	5.74369e+06	2.81557e+06	2.22794e+06	4.72607e+06	742447	638882	972150	835724	607231	726713	1.0107e+06	988876	505485
mws0749	9	C7H6O3	4-Hydroxybenzoic acid	Phenolic acids	Phenolic acids	99-96-7	2	908526	1.15211e+06	929427	1.29854e+06	1.6755e+06	990146	8.43063e+06	1.05815e+07	6.45493e+06	8.5657e+06	9.28777e+06	7.3047e+06	6.35558e+06	7.33925e+06	8.57457e+06
pme1975	9	C3H4O4	Malonic acid	Organic acids	Organic acids	141-82-2	3	948406	1.03237e+06	976808	1.49077e+06	2.64326e+06	1.50943e+06	4.90004e+06	5.93891e+06	4.48023e+06	6.15123e+06	5.77249e+06	3.87831e+06	4.36916e+06	4.14978e+06	5.61372e+06
pmb0855	4	C24H50NO7P	LysoPC 16:0	Lipids	LPC	17364-16-8	1	829785	1.11494e+06	1.35717e+06	1.81124e+06	2.27594e+06	1.43723e+06	3.05163e+06	3.45116e+06	3.04281e+06	3.40711e+06	3.60356e+06	3.67516e+06	3.51864e+06	3.6051e+06	3.73807e+06
mws0126	4	C26H54NO7P	LysoPC 18:0	Lipids	LPC	19420-57-6	1	6.23227e+06	7.41329e+06	9.1905e+06	1.21648e+07	1.6629e+07	1.01121e+07	3.10594e+07	3.2006e+07	3.19176e+07	3.29857e+07	3.86673e+07	3.63281e+07	3.69659e+07	3.71814e+07	3.70726e+07
Wafn002827	1	C16H22O9	Dihydroferulic acid glucoside	Phenolic acids	Phenolic acids	-	2	2.71568e+06	2.81449e+06	2.68638e+06	2.3567e+06	3.63609e+06	5.04436e+06	8.6784e+06	7.42056e+06	6.51256e+06	1.08716e+07	2.66497e+06	2.21841e+06	3.29933e+06	2.26666e+06	1.77568e+06
mws0983	5	C20H39NO2	N-Oleoylethanolamine	Alkaloids	Alkaloids	111-58-0	1	8426.94	10716	11339.2	30967.8	33023.6	30200.2	60276.2	64100.5	69478.3	57539.7	68399	74115.8	57574.1	57143.2	71860.1
mws5045	4	C12H24O3	12-Hydroxydodecanoic acid	Lipids	Free fatty acids	505-95-3	3	5925.8	9639.86	5436.19	7831.46	10722.7	7311.37	17125.4	15578.2	13868.9	13311.7	18278.7	20105.1	17058.4	19776.9	15414.3
Wmqn000812	9	C10H8O4	Scopoletin (7-Hydroxy-6-methoxycoumarin)	Lignans and Coumarins	Coumarins	92-61-5	1	1.27701e+06	1.99742e+06	1.33428e+06	5.61631e+06	9.9619e+06	2.66367e+06	5.74675e+07	5.37531e+07	5.07071e+07	5.06989e+07	5.16453e+07	4.25971e+07	4.8988e+07	4.86602e+07	5.73804e+07
mws1639	9	C11H10O5	Isofraxidin	Lignans and Coumarins	Coumarins	486-21-5	2	177390	277874	166285	715514	1.52524e+06	370903	5.43064e+06	5.51605e+06	4.37242e+06	5.7039e+06	4.99149e+06	3.93665e+06	4.40263e+06	3.59719e+06	5.53484e+06
Hmqn003054	4	C18H34O5	9,10,11-Trihydroxy-12-octadecenoic acid	Lipids	Free fatty acids	61911-67-9	1	73709.6	86533.1	115305	165948	333858	149959	1.22051e+06	1.43199e+06	1.0309e+06	1.26708e+06	1.42145e+06	1.38873e+06	1.33797e+06	1.47956e+06	1.63001e+06
mws1417	9	C9H7NO2	Indole-3-carboxylic acid*	Alkaloids	Plumerane	771-50-6	3	20372.3	28463.9	23208.3	59564.7	94482.7	41061.2	1.85395e+06	1.53816e+06	1.22596e+06	1.6258e+06	1.39384e+06	982350	908723	1.19347e+06	1.45748e+06
pmd0143	4	C28H58NO7P	LysoPC 20:0	Lipids	LPC	108341-80-6	3	6029.84	6463.48	8015.53	10373.5	16305.7	9808.56	33989.8	28433.7	30018.2	38692.7	42393.4	37153.3	35403.3	41063.1	38055.3
MWSmce183	9	C8H8O3	D-Mandelic acid	Organic acids	Organic acids	611-71-2	3	9	9	9	4721.85	9	3755.28	45593.8	36250.3	29276	31968.5	39825.8	33877.5	33108.5	30059.6	35986.5
Wafn011571	9	C18H32O3	alpha-Hydroxylinoleic acid	Lipids	Free fatty acids	57818-44-7	1	259789	273878	311172	403858	600400	383450	2.06462e+06	2.31718e+06	1.6553e+06	1.92334e+06	2.06798e+06	1.84519e+06	1.77309e+06	1.96246e+06	2.17477e+06
MWStz057	9	C28H42N4O6	Kukoamine A	Alkaloids	Phenolamine	75288-96-9	3	15517.2	16382.1	17314.5	22520.2	22879	18547.6	55387.4	63379.7	55371.6	57250.4	41262.7	51818.7	51685	61492.3	54896.3
pme2776	9	C10H12N4O4	2'-Deoxyinosine	Nucleotides and derivatives	Nucleotides and derivatives	890-38-0	3	75310.8	84392.9	86959.3	133054	153427	123756	369130	539484	370231	466229	446337	427747	502147	461604	390914
Lmhp010515	4	C25H52NO7P	LysoPC 17:0(2n isomer)	Lipids	LPC	-	1	1.2452e+06	1.22106e+06	1.55052e+06	1.98899e+06	3.3976e+06	1.76313e+06	6.96355e+06	7.69468e+06	6.80102e+06	8.32891e+06	8.52306e+06	6.69345e+06	8.21353e+06	9.54559e+06	7.55625e+06
Lmhp009129	5	C23H48NO7P	LysoPC 15:0(2n isomer)	Lipids	LPC	-	1	498696	953923	678764	3.70452e+06	7.35235e+06	1.55947e+06	1.5734e+07	2.10882e+07	1.4651e+07	1.89488e+07	2.06011e+07	1.87821e+07	1.56254e+07	1.85181e+07	1.71439e+07
pmf0289	9	C15H21N5O4	Riboprine	Nucleotides and derivatives	Nucleotides and derivatives	7724-76-7	3	41210.9	67658.4	32479.5	35122.2	81811.4	51501.3	216702	202106	197587	218366	183117	139573	194152	200187	245319
pmp001244	4	C14H20NO4+	Caffeoylcholine	Alkaloids	Phenolamine	87189-10-4	3	15228.7	43800.3	57671.6	162667	284715	99661.4	3.29902e+06	4.00033e+06	3.12055e+06	2.98708e+06	8.9552e+06	5.63536e+06	9.31181e+06	5.46398e+06	5.55157e+06
mws0463	9	C16H14O6	Hesperetin	Flavonoids	Flavanones	520-33-2	3	4423.97	7355.35	9	19026.3	23684.3	6628.37	136925	122107	82159.2	86242.3	123904	122965	77811.4	108954	108711
MWSmce340	9	C12H14N2O	L-Praziquanamine	Alkaloids	Isoquinoline alkaloids	99746-73-3	2	1.19004e+06	1.04857e+06	1.08751e+06	1.10551e+06	1.48193e+06	1.43911e+06	3.80601e+06	3.23884e+06	2.48254e+06	3.09899e+06	3.31698e+06	3.02902e+06	2.89254e+06	3.06962e+06	2.84296e+06
pme3967	9	C12H17N5O5	2-(Dimethylamino)guanosine	Nucleotides and derivatives	Nucleotides and derivatives	2140-67-2	1	519617	861258	838722	2.15021e+06	3.38856e+06	1.41631e+06	6.99325e+06	7.12871e+06	6.17144e+06	6.78765e+06	7.10467e+06	6.55275e+06	5.92896e+06	6.55778e+06	7.41665e+06
Lmhp011388	3	C21H36O4	2-α-Linolenoyl-glycerol*	Lipids	Glycerol ester	55268-58-1	1	2.96284e+06	3.03686e+06	4.90541e+06	6.62861e+06	7.95561e+06	5.13719e+06	9.68566e+06	8.73702e+06	8.14932e+06	8.00044e+06	9.37375e+06	6.89509e+06	7.94102e+06	7.61949e+06	8.70842e+06
pmb2221	5	C18H39NO3	4-Hydroxysphinganine	Lipids	Sphingolipids	554-62-1	1	1.29069e+06	1.50189e+06	1.70598e+06	2.06109e+06	2.51161e+06	1.42362e+06	5.48506e+06	5.15801e+06	4.78191e+06	5.52618e+06	5.63543e+06	5.16896e+06	4.14018e+06	4.09391e+06	5.39218e+06
mws1715	9	C10H13N5O3	Cordycepin (3'-Deoxyadenosine)	Nucleotides and derivatives	Nucleotides and derivatives	73-03-0	1	488393	616407	605118	894498	1.23184e+06	849362	3.41362e+06	4.41421e+06	3.11955e+06	3.64422e+06	4.00755e+06	3.45934e+06	3.94269e+06	4.1115e+06	3.06959e+06
Lmtn002233	9	C15H20O8	Androsin	Phenolic acids	Phenolic acids	531-28-2	2	400445	470306	492244	495748	849309	579452	1.9771e+06	1.92647e+06	1.65054e+06	1.35752e+06	2.56879e+06	1.55152e+06	2.18213e+06	1.45965e+06	1.93322e+06
MWS1900	9	C11H20O4	Undecanedioic acid	Lipids	Free fatty acids	1852-04-6	1	77209.7	88877.5	116536	117261	120021	94508.9	307768	333840	267521	300590	292653	260467	278002	278150	294425
Hmcp003783	4	C13H10N2O	1-Acetyl-β-carboline	Alkaloids	Plumerane	-	3	9	9	9	22907	22260.5	30748.4	250084	255799	189046	278193	405585	326054	321012	347021	408016
Qmyp101117	2	C13H18N2O	Cis-5'-(2-oxopropyl)-nicotine	Alkaloids	Pyridine alkaloids	-	1	1.10468e+06	1.56375e+06	863751	1.13701e+06	927468	881465	1.86398e+06	1.2579e+06	1.08793e+06	1.43613e+06	9.93728e+06	4.18271e+06	1.2286e+06	1.05308e+06	1.18833e+06
pme1201	5	C15H14O5	Phloretin	Flavonoids	Chalcones	60-82-2	3	37403.9	37638.1	29863.4	50524.6	70457.7	46342.5	109946	134547	109713	107796	130134	140876	109948	127814	121608
pmb0374	4	C5H5N5	2-Aminopurine	Nucleotides and derivatives	Nucleotides and derivatives	452-06-2	1	1.26851e+07	1.29508e+07	1.2803e+07	1.43845e+07	2.20896e+07	1.48023e+07	2.97962e+07	3.95729e+07	3.7863e+07	3.33052e+07	4.09339e+07	3.73208e+07	3.87794e+07	4.08909e+07	4.19689e+07
pmf0348	9	C10H20O3	2,6-Dimethyl-7-octene-2,3,6-triol	Others	Saccharides	73815-21-1	3	367668	429348	503683	1.40485e+06	2.56887e+06	744771	1.32306e+07	1.39278e+07	1.14254e+07	1.16253e+07	1.31914e+07	1.05764e+07	1.04413e+07	9.27817e+06	1.27648e+07
pmb1562	9	C21H34O4	1-Stearidonoyl-Glycerol	Lipids	Glycerol ester	-	1	130529	148628	206693	361227	571804	259668	1.74744e+06	1.39479e+06	1.09641e+06	1.44465e+06	1.20317e+06	1.09269e+06	1.12872e+06	1.11039e+06	1.32929e+06
pmp001252	4	C17H17NO3	p-Coumaroyltyramine	Alkaloids	Phenolamine	36417-86-4	3	505171	2.02262e+06	748541	654029	495170	432534	1.65802e+06	663044	689907	995594	1.4971e+06	872308	856118	1.39354e+06	917093
Lmhp007598	9	C27H52NO7P	LysoPC 19:2(2n isomer)	Lipids	LPC	-	1	146166	249686	271155	898847	1.82659e+06	437350	3.68784e+06	3.58787e+06	3.20421e+06	3.23393e+06	3.75572e+06	2.9394e+06	3.13004e+06	3.81237e+06	3.83086e+06
pmn001689	4	C18H32O4	9-Hydroxy-12-oxo-15(Z)-octadecenoic acid	Lipids	Free fatty acids	-	1	94562.6	96502.7	122124	289416	495477	148788	3.39318e+06	3.68943e+06	2.89438e+06	3.31055e+06	3.75574e+06	3.47451e+06	3.80267e+06	4.04315e+06	4.42338e+06
mws0102	9	C9H7NO2	Indole-5-carboxylic acid*	Alkaloids	Plumerane	1670-81-1	3	11136.9	20143.9	16958.8	45678.1	76705.6	28117.9	1.44746e+06	1.26391e+06	926448	1.2815e+06	1.25262e+06	857578	763938	1.04422e+06	1.09011e+06
mws0066	4	C16H12O7	Isorhamnetin; 3'-Methoxy-3,4',5,7-Tetrahydroxyflavone	Flavonoids	Flavonols	480-19-3	1	382963	277255	329947	191463	293490	647440	931841	1.24668e+06	1.00249e+06	1.4414e+06	1.8132e+06	1.71553e+06	1.0335e+06	1.61106e+06	1.60308e+06
MWSmce461	7	C4H7NO2	L-Azetidine-2-carboxylic acid	Alkaloids	Alkaloids	2133-34-8	3	429060	332081	534061	271022	342388	446941	194437	220489	208877	256181	193225	154567	169325	175067	165057
pmb2319	5	C23H48NO7P	LysoPC 15:0	Lipids	LPC	108273-89-8	1	392006	794677	545191	2.89677e+06	6.34988e+06	1.21176e+06	1.32926e+07	1.73586e+07	1.16874e+07	1.66779e+07	1.71036e+07	1.49793e+07	1.40791e+07	1.5289e+07	1.42529e+07
Lmmn003323	9	C16H32O3	2-Hydroxyhexadecanoic acid	Organic acids	Organic acids	764-67-0	1	834267	1.3356e+06	1.17549e+06	2.54786e+06	4.06871e+06	1.70437e+06	1.15969e+07	1.26351e+07	9.09736e+06	1.20786e+07	1.23978e+07	1.10177e+07	9.62517e+06	1.06263e+07	1.22579e+07
mws4176	9	C12H16N2O3	L-Alanyl-L-Phenylalanine	Amino acids and derivatives	Amino acids and derivatives	3061-90-3	2	229343	217297	214395	278214	353951	167234	1.16347e+06	1.12851e+06	1.16382e+06	1.03631e+06	1.33942e+06	1.03675e+06	1.06952e+06	974211	1.32599e+06
NK10256198	4	C15H10O6	3,5,7,2'-Tetrahydroxyflavone; Datiscetin	Flavonoids	Flavones	480-15-9	3	756590	392344	593764	373660	361614	644007	1.13065e+06	2.29623e+06	965100	1.34243e+06	1.78755e+06	1.64686e+06	1.34574e+06	2.40588e+06	2.49983e+06
mws0715	5	C13H16N2O4	Phenylacetyl-L-glutamine	Amino acids and derivatives	Amino acids and derivatives	28047-15-6	3	350323	415378	387087	627684	680946	688749	1.13531e+06	1.55197e+06	1.06428e+06	1.23927e+06	1.05812e+06	1.41072e+06	899477	938886	1.28727e+06
mws4052	7	C4H7NO2	1-Aminocyclopropane-1-carboxylic acid	Organic acids	Organic acids	22059-21-8	3	130395	113523	182401	118055	114025	140459	71689.8	76122.1	61372.8	92009.2	58608	41116.8	48916.1	65496.1	45010.3
pmb2620	4	C11H12O4	3,4-Dimethoxycinnamic acid	Phenolic acids	Phenolic acids	2316-26-9	2	9	9	9	10821.8	20867.2	9330.11	328254	399485	293221	174613	359800	456098	646345	371790	631945
mws4085	4	C11H12O5	Sinapic acid	Phenolic acids	Phenolic acids	530-59-6	3	35891.8	58305	45373	53010.2	39971.9	56018.3	305508	375446	305990	330141	559386	658434	480567	438974	468525
pmd0130	5	C22H46NO7P	LysoPC 14:0	Lipids	LPC	20559-16-4	1	130627	264655	194776	897730	1.92389e+06	457203	4.36363e+06	5.28183e+06	4.05721e+06	4.96582e+06	5.71702e+06	5.28225e+06	4.45943e+06	5.65407e+06	5.38325e+06
pmb0863	5	C24H46NO7P	LysoPC 16:2(2n isomer)	Lipids	LPC	-	1	240764	262659	317989	463777	783097	378537	1.01925e+06	1.22718e+06	1.11836e+06	1.11131e+06	1.31763e+06	1.35654e+06	1.09567e+06	1.0832e+06	1.45675e+06
Lmyn007883	4	C16H32O4	9,16-Dihydroxypalmitic acid	Lipids	Free fatty acids	38076-49-2	3	1.00643e+06	732026	316663	768875	838659	326234	2.34338e+06	4.24645e+06	1.93948e+06	2.63983e+06	3.9025e+06	3.37084e+06	2.84063e+06	4.28743e+06	4.18946e+06
mws0866	6	C6H13O9P	D-Glucose 6-phosphate	Others	Saccharides	56-73-5	1	1.70234e+06	1.28256e+06	3.30659e+06	1.70286e+06	3.14999e+06	2.94105e+06	950674	1.92102e+06	1.632e+06	1.61719e+06	1.16985e+06	1.06086e+06	1.30021e+06	1.38067e+06	2.05859e+06
Lmhp008833	5	C24H48NO7P	LysoPC 16:1(2n isomer)	Lipids	LPC	-	1	631473	950525	841024	1.52412e+06	2.1626e+06	1.03548e+06	6.20423e+06	3.72635e+06	6.7606e+06	8.4281e+06	8.80159e+06	8.95246e+06	3.62577e+06	1.28599e+07	3.82697e+06
pme1474	7	C11H15N5O3S	5'-Deoxy-5'-(methylthio)adenosine	Nucleotides and derivatives	Nucleotides and derivatives	2457-80-9	1	4.9863e+07	4.44297e+07	3.60749e+07	2.43894e+07	1.84512e+07	2.88895e+07	8.37856e+06	6.10229e+06	7.88774e+06	7.23606e+06	7.20708e+06	6.44196e+06	9.8925e+06	9.71641e+06	4.95218e+06
mws0520	4	C11H13NO4	N-Acetyl-L-tyrosine	Amino acids and derivatives	Amino acids and derivatives	537-55-3	3	199544	370159	206840	477155	562124	289197	1.06614e+06	1.10914e+06	999842	975900	1.19075e+06	1.3359e+06	1.24511e+06	1.20033e+06	1.29021e+06
mws0636	9	C18H20N2O3	L-Phenylalanyl-L-phenylalanine	Amino acids and derivatives	Amino acids and derivatives	2577-40-4	3	105832	60353.5	98234.4	28617.3	66069.8	63253.9	97305.2	132212	144761	113520	95907.1	143940	127017	107961	141837
pme3961	9	C10H13N5O3	2'-Deoxyadenosine	Nucleotides and derivatives	Nucleotides and derivatives	958-09-8	1	770846	1.01022e+06	873161	1.47954e+06	1.86222e+06	1.29628e+06	5.0435e+06	7.48361e+06	4.95432e+06	5.99308e+06	6.15208e+06	5.55122e+06	6089508	5.76707e+06	4.75239e+06
Lmsn004322	4	C24H24O12	1,6-Di-O-caffeoyl-β-D-glucose*	Phenolic acids	Phenolic acids	-	1	231045	277650	306364	945307	1.75047e+06	929514	2.75126e+06	1.80524e+06	1.61373e+06	2.40043e+06	3.29128e+06	3.63124e+06	4.13039e+06	3.80312e+06	1.39674e+06
MWS0811	7	C6H11NO2	L-Pipecolic Acid	Organic acids	Organic acids	3105-95-1	1	6.74827e+06	8.41768e+06	1.90135e+07	6.71493e+06	5.85607e+06	6.64542e+06	6.08053e+06	5.85837e+06	6.63659e+06	5.60273e+06	4.17128e+06	5.50156e+06	4.09027e+06	3.60904e+06	3.79704e+06
mws1068	5	C15H10O6	Kaempferol (3,5,7,4'-Tetrahydroxyflavone)	Flavonoids	Flavonols	520-18-3	2	48595.2	39296.8	40367.1	47138	59741.9	65984.2	77925	101353	69042.3	99506	124002	99985.2	92735.5	101528	99670.6
Lmsn002288	3	C21H28O14	1-O-Caffeoyl-(6-O-glucosyl)-β-D-glucose	Phenolic acids	Phenolic acids	-	1	567160	842873	915105	1.51404e+06	1.96656e+06	1.3296e+06	1.51549e+06	1.71217e+06	1.72772e+06	1.5025e+06	2.00507e+06	1.6211e+06	2.1462e+06	1.88568e+06	1.85208e+06
mws1372	2	C9H10N2	Myosmine	Alkaloids	Pyridine alkaloids	532-12-7	3	1.1812e+06	1.97362e+06	1.769e+06	2.12016e+06	2.28991e+06	1.68562e+06	5.4722e+06	3.75215e+06	2.85251e+06	3.71746e+06	1.59246e+07	1.03965e+07	3.41497e+06	3.19161e+06	3.48765e+06
MWSmce632	4	C10H10O4	Vanillin acetate	Phenolic acids	Phenolic acids	881-68-5	3	438609	296104	371563	558611	826447	331024	2.61482e+06	2.70521e+06	2.10711e+06	2.58411e+06	2.68316e+06	2.32969e+06	2.69232e+06	3.01062e+06	3.18203e+06
Hmqp005455	5	C18H32O3	15(R)-Hydroxylinoleic Acid	Lipids	Free fatty acids	177931-23-6	2	9	9	9	61457.7	76839	45516	251516	286304	214619	243679	323325	298747	247518	257811	334476
Lmhp010908	4	C27H54NO7P	LysoPC 19:1	Lipids	LPC	-	1	221577	250731	248634	288499	423712	317762	782021	843464	680809	763379	1.12996e+06	840561	1.04031e+06	1.0744e+06	802642
Lmlp003024	7	C20H30O7N4	N'-p-Coumaroylagmatine-glucoside	Alkaloids	Phenolamine	-	2	3.18305e+06	4.01917e+06	3.19557e+06	4.04128e+06	2.38303e+06	2.10241e+06	1.52955e+06	1.42235e+06	1.57548e+06	1.47524e+06	2.57421e+06	2.50499e+06	1.18628e+06	1.07267e+06	731349
pmd0147	4	C28H54NO7P	LysoPC 20:2	Lipids	LPC	-	3	68648.3	75651.3	99447.4	90177.6	135538	81275	228584	242786	236133	242501	335261	292732	273328	296782	284706
Smcp000882	4	C15H21NO7	N-benzoyl-2-aminoethyl-β-D-glucopyranoside	Alkaloids	Alkaloids	-	1	927419	956971	812147	1.43253e+06	1.53017e+06	1.40782e+06	1.48689e+07	1.46508e+07	1.57277e+07	1.46107e+07	1.98534e+07	1.88368e+07	2.20626e+07	1.56166e+07	2.43379e+07
mws0154	9	C7H10O5	Shikimic acid	Organic acids	Organic acids	138-59-0	3	573917	1.29261e+06	1.21623e+06	1.2493e+06	1.46812e+06	338147	2.62848e+06	3.06036e+06	2.27494e+06	2.28427e+06	2.21374e+06	1.64344e+06	1.73543e+06	1828902	2.12348e+06
mws0668	5	C10H12N4O6	Xanthosine	Nucleotides and derivatives	Nucleotides and derivatives	146-80-5	1	912450	1.41293e+06	909562	2.64653e+06	3.44209e+06	1.7036e+06	4.97637e+06	4.842e+06	5.45624e+06	5.19605e+06	6.3868e+06	5.23887e+06	4.22116e+06	5.18649e+06	5.80031e+06
MWS0933	8	C7H11N3O2	1-Methylhistidine*	Amino acids and derivatives	Amino acids and derivatives	332-80-9	3	337387	354906	397695	435330	440126	362336	419708	369907	435018	9	9	9	402118	480672	352375
pme0181	8	C7H11N3O2	3-Methyl-L-Histidine*	Amino acids and derivatives	Amino acids and derivatives	368-16-1	3	337387	354906	397695	435330	440126	362336	419708	369907	435018	9	9	9	402118	480672	352375
pme1178	9	C10H13N5O5	Guanosine	Nucleotides and derivatives	Nucleotides and derivatives	118-00-3	1	1.89532e+06	1.95245e+06	1.85581e+06	3.66999e+06	7.4368e+06	2.92367e+06	2.22394e+07	3.05273e+07	2.02216e+07	2.56627e+07	3.13735e+07	2.33977e+07	2.34226e+07	2.47976e+07	2.81687e+07
pmb2791	9	C18H30O4	9-Hydroperoxy-10E,12,15Z-octadecatrienoic acid	Lipids	Free fatty acids	111004-08-1	3	79152	83638.5	83685.3	138069	142327	107137	798755	801076	586186	710075	656994	540510	682613	699374	714512
Lmbn003524	9	C9H16O3	9-Oxononanoic acid	Organic acids	Organic acids	2553-17-5	3	19446.4	16684.8	23811.8	24792.5	38990.1	20115	73252.3	75452.3	47446.8	64881	59792.2	75339.5	77090.3	72493.1	56157.1
pme2914	4	C6H10O5	3-Hydroxy-3-methylpentane-1,5-dioic acid	Amino acids and derivatives	Amino acids and derivatives	503-49-1	1	4.28002e+06	5.31596e+06	4.15219e+06	6.92651e+06	6.90499e+06	5.3656e+06	9.99755e+06	1.01525e+07	9.72784e+06	9.77439e+06	9.31438e+06	1.08282e+07	1.1037e+07	1.06622e+07	1.14708e+07
Hmcp002123	9	C10H8O4	Isoscopoletin (6-Hydroxy-7-Methoxycoumarin)	Lignans and Coumarins	Coumarins	776-86-3	1	63825.6	126088	79195.8	310661	424017	104254	2.1025e+06	2.22269e+06	1.8065e+06	2.10525e+06	1.86947e+06	1.4672e+06	1.90661e+06	1.81983e+06	2.12426e+06
mws0639	4	C7H6O4	2,3-Dihydroxybenzoic Acid*	Phenolic acids	Phenolic acids	303-38-8	3	209436	346887	214143	349297	424777	399316	1.71089e+06	1.81327e+06	1.26319e+06	1.84871e+06	2.24647e+06	1.56239e+06	1.87673e+06	3.20936e+06	1.73837e+06
Lmhp009590	4	C25H50NO7P	LysoPC 17:1	Lipids	LPC	-	1	407684	702489	599759	990450	1.50497e+06	493910	2.9853e+06	3.1122e+06	3.07266e+06	3.58576e+06	3.46018e+06	3.74486e+06	3.25049e+06	3.8649e+06	3.46617e+06
pmb2406	4	C25H52NO7P	LysoPC 17:0	Lipids	LPC	50930-23-9	1	1.08781e+06	1.35178e+06	1.5719e+06	1.99971e+06	2.87547e+06	1.62698e+06	6.37254e+06	6.94007e+06	6.24568e+06	7.60625e+06	7.9414e+06	7.19556e+06	7.80054e+06	8.10391e+06	7.03443e+06
Lmqn008369	4	C27H49O12P	PI(18:2/0:0)	Lipids	Glycerol ester	-	2	284137	349446	350349	502160	1.03533e+06	504149	2.39045e+06	2.93153e+06	2.52015e+06	2.59962e+06	3.1639e+06	2.86321e+06	2.73667e+06	2.64258e+06	3.40845e+06
mws0601	9	C5H5NO2	Pyrrole-2-carboxylic acid	Organic acids	Organic acids	634-97-9	3	30170.3	21350.3	25386.2	51160.8	46872.7	50251.5	144761	137890	210505	143007	171302	188488	167590	138832	221547
Rfmb087	3	C18H32O4	9-Hydroxy-13-oxo-10-octadecenoic Acid	Lipids	Free fatty acids	-	3	266848	313941	485070	658369	1.30697e+06	524938	855061	1014991	684157	824183	794078	987231	812688	744388	886958
Lmyn006011	9	C33H58O14	Gingerglycolipid B	Lipids	Glycerol ester	88168-90-5	1	33269.1	42196.1	33750	30577.7	76300.8	44210	383724	523525	265958	270709	468961	389034	371197	365695	414141
pme2960	9	C15H12O5	Naringenin chalcone; 2',4,4',6'-Tetrahydroxychalcone	Flavonoids	Chalcones	73692-50-9	3	264069	270671	228247	185870	317429	301928	762178	801425	554313	591457	824155	853985	504592	629112	702574
pmn001691	4	C18H32O5	9,12,13-Trihydroxy-10,15-octadecadienoic acid	Lipids	Free fatty acids	-	1	579932	580025	799945	2.0672e+06	3.29354e+06	970306	1.38844e+07	1.38313e+07	1.18339e+07	1.33714e+07	1.56899e+07	1.33865e+07	1.42115e+07	1.56216e+07	1.54822e+07
Lmqn008024	9	C24H44NO9P	PS(18:2)	Lipids	Glycerol ester	-	1	85364.8	152511	148270	284905	490284	241943	629058	840027	733183	674932	793055	584760	642549	722009	624478
pmp001281	4	C26H52NO7P	LysoPC 18:1	Lipids	LPC	-	1	54782.8	41967.2	80271.6	75650.8	68418.1	63452.1	193726	313511	255707	241952	373808	237682	359255	262304	282501
Lmtp004126	7	C24H22O16	Myricetin-3-O-(6''-malony)glucoside	Flavonoids	Flavonols	-	3	1.0129e+06	1.20401e+06	1.09089e+06	1.23589e+06	948589	987941	735415	893397	602800	591425	991894	1.04948e+06	644093	509061	369551
pme0253	4	C8H15NO3	N-Acetyl-L-leucine	Amino acids and derivatives	Amino acids and derivatives	1188-21-2	3	170991	90162.8	119479	178946	171861	135469	379132	243383	296363	332408	379907	367689	356436	351439	370749
Zaln004082	4	C16H16O8	3-O-caffeoylshikimic acid*	Phenolic acids	Phenolic acids	-	1	1.93825e+06	2.36552e+06	2.05921e+06	2.88983e+06	2.39796e+06	2.27877e+06	3.7029e+06	2.95399e+06	3.68916e+06	3.58229e+06	4.89188e+06	4.51447e+06	5.25391e+06	4.13351e+06	5.07356e+06
pmn001492	9	C11H8O3	Ayapin	Lignans and Coumarins	Coumarins	494-56-4	2	290012	306814	383461	1.11161e+06	1.9426e+06	588162	9.4357e+06	9.424e+06	7.56096e+06	7.75519e+06	9.21757e+06	8.27065e+06	7.24931e+06	8.24009e+06	9.03508e+06
HX1363	9	C10H8O4	isoscopoletin	Lignans and Coumarins	Coumarins	-	2	184462	192210	193178	419545	787338	237361	2.59073e+06	2.5396e+06	2.21726e+06	2.4511e+06	2.33915e+06	2.00844e+06	2.22636e+06	2.27538e+06	2.50235e+06
pmn001694	4	C18H34O5	9,10,13-Trihydroxy-11-Octadecenoic Acid	Lipids	Free fatty acids	29907-57-1	1	497882	496850	710880	1.77303e+06	4.10983e+06	1.02966e+06	1.79412e+07	2.19412e+07	1.67467e+07	1.97634e+07	2.24499e+07	2.32262e+07	1.96923e+07	2.4161e+07	2.67908e+07
Lhlp120627	4	C12H18O2	Carvylacetate	Terpenoids	Monoterpenoids	97-42-7	2	132420	130286	184730	358918	550930	188885	2.11685e+06	2.14933e+06	1.83268e+06	2.05291e+06	2.42408e+06	1.9983e+06	2.15943e+06	2.36264e+06	2.46454e+06
mws0789	5	C15H12O4	Pinocembrin (Dihydrochrysin)	Flavonoids	Flavanones	480-39-7	1	5310.19	19117	5151.73	40724.3	102480	12434.3	444791	499911	283347	494609	605629	536366	271923	438430	378645
mws0224	8	C5H11NO2S	DL-Methionine	Amino acids and derivatives	Amino acids and derivatives	59-51-8	3	1955520	1.49292e+06	1.57015e+06	776359	616299	801941	782777	496921	755590	576636	605742	729301	888730	906688	590813
Zmdp001857	9	C14H18N2O6	γ-Glutamyltyrosine	Amino acids and derivatives	Amino acids and derivatives	7432-23-7	3	356118	360938	301836	435129	498592	518312	1.01191e+06	799318	920449	805783	784473	1.04564e+06	974639	917619	813060
Lmsn004970	5	C24H24O12	3,6-Di-O-caffeoyl glucose*	Phenolic acids	Phenolic acids	-	1	171853	334647	314687	864341	1.82728e+06	797364	2.64414e+06	1.79013e+06	1.54306e+06	1.8985e+06	4.3514e+06	4.24863e+06	3.36116e+06	3.49939e+06	1.48132e+06
pme3034	9	C5H8O4	Ethylmalonic acid	Organic acids	Organic acids	601-75-2	3	12368.3	15476.3	15657.1	47202.7	55117.2	19292.1	138778	137958	132519	110402	113365	114541	101635	102600	117788
mws1060	5	C10H12N4O5	9-(Arabinosyl)hypoxanthine	Nucleotides and derivatives	Nucleotides and derivatives	7013-16-3	3	4.84895e+06	5.28216e+06	5.15353e+06	1.2792e+07	1.79795e+07	8.51007e+06	2.60702e+07	2.53334e+07	1.91359e+07	2.19187e+07	2.17229e+07	2.35153e+07	1.84429e+07	1.59032e+07	2.13754e+07
Lmbn000193	9	C3H4O4	Tartronate semialdehyde	Organic acids	Organic acids	2480-77-5	3	311864	320526	376368	521497	994099	519328	1.70494e+06	2.10329e+06	1.49945e+06	1.86661e+06	2.0955e+06	1.24797e+06	1.39125e+06	1.36596e+06	2.00393e+06
Zmpn003368	9	C18H30O3	13S-Hydroxy-9Z,11E,15Z-octadecatrienoic acid	Lipids	Free fatty acids	87984-82-5	1	64172.7	83709.6	77574.1	199003	285581	129086	1.58866e+06	1.67194e+06	1.10038e+06	1.46047e+06	1.4841e+06	1.22416e+06	1.37765e+06	1.48001e+06	1.49665e+06
Lmhp008718	5	C25H48NO7P	LysoPC 17:2	Lipids	LPC	-	1	723973	990176	1.09094e+06	1.21246e+06	1.97729e+06	1.10344e+06	2.18869e+06	3.37274e+06	2.44256e+06	3.00216e+06	3.25996e+06	3.12555e+06	2.51227e+06	2.68267e+06	2.65023e+06
Hmsp003093	7	C9H6O4	3,7-Dihydroxychromen-4-one	Others	Chromone	-	3	9.27765e+06	8.67768e+06	8.11179e+06	8.8293e+06	6.05039e+06	7.70957e+06	3.93011e+06	4.14083e+06	4.15561e+06	3.68173e+06	2.73717e+06	4.11996e+06	4.7854e+06	4.58609e+06	3.81233e+06
Lmbn005369	9	C18H32O3	13(S)-HODE;13(S)-Hydroxyoctadeca-9Z,11E-dienoic acid*	Lipids	Free fatty acids	10219-69-9	1	262824	272271	333372	435706	595079	420924	2.07941e+06	2.27236e+06	1.63353e+06	2.03816e+06	2.14276e+06	1.90618e+06	1.86047e+06	1.9436e+06	2.11337e+06
MWS4295	5	C18H36O3	DL-2-hydroxystearic acid	Lipids	Free fatty acids	629-22-1	1	334660	520442	422941	968761	1.15505e+06	564585	2.64932e+06	2.74961e+06	2.03396e+06	2.68302e+06	3.00277e+06	2.40249e+06	2.22471e+06	2.57242e+06	2.30657e+06
mws0120	9	C8H20NO6P	Choline Alfoscerate	Lipids	PC	28319-77-9	1	5.09414e+06	3.77213e+06	4.84068e+06	4.3634e+06	6.17694e+06	6.02431e+06	1.18586e+07	1.49263e+07	1.44115e+07	1.31565e+07	1.67697e+07	1.049e+07	1.13351e+07	1.36972e+07	1.75378e+07
Lmhp001670	9	C11H22N2O3	L-Valyl-L-Leucine	Amino acids and derivatives	Amino acids and derivatives	3989-97-7	3	345501	341658	274677	356394	553188	351372	1.54804e+06	1.79358e+06	1.52195e+06	1.47409e+06	1.77866e+06	1.19493e+06	1.20626e+06	1.52643e+06	1.719e+06
Lmbn001034	9	C6H12O4	2,3-Dihydroxy-3-methylpentanoic acid	Organic acids	Organic acids	562-43-6	3	73694.9	49689.4	42500.1	94018.3	124277	66053.2	440670	529819	395000	449620	393390	379384	362636	372421	392238
pmd0146	4	C28H54NO7P	LysoPC 20:2(2n isomer)	Lipids	LPC	-	3	53965.8	68550.6	76312.8	92389.4	129860	81379.5	210939	255001	197867	266575	295111	245418	262763	272986	271295
Lmqn000213	6	C24H42O21	Stachyose	Others	Saccharides	470-55-3	3	58852.9	55578.1	84492.4	125687	170718	161606	90982.9	101653	131362	99898.4	89795	96374.6	99908.2	87623.9	95910
Lmhp001461	9	C11H20N2O3	L-Prolyl-L-Leucine	Amino acids and derivatives	Amino acids and derivatives	52899-07-7	1	798692	617517	701010	547621	769942	707993	1.66139e+06	1.8293e+06	1.72181e+06	1.54337e+06	1.80243e+06	1.40804e+06	1.52134e+06	1.49276e+06	1.81469e+06
pmn001669	7	C12H14O5	Methyl sinapate	Phenolic acids	Phenolic acids	20733-94-2	3	33354.1	37429.6	31348.1	36648.6	22290.6	33360.9	7316.07	8314.47	12162.1	7722.03	8357.6	15800.2	12132.7	10165.2	7038.71
Cmyp007180	9	C11H16O2	Dihydroactinidiolide	Others	Lactones	17092-92-1	1	744307	658026	624573	950580	1.13137e+06	745876	3.07783e+06	3.0645e+06	2.46788e+06	3.22678e+06	2.67834e+06	2.3088e+06	2.30187e+06	2.3783e+06	2.81702e+06
Lmyn012331	5	C18H34O2	Petroselinic acid	Lipids	Free fatty acids	593-39-5	1	1.33641e+06	1.56362e+06	1.92213e+06	2.65168e+06	2.44539e+06	2.26233e+06	4.22499e+06	4.57302e+06	4.53055e+06	4.3937e+06	4.88367e+06	5.5466e+06	4.36683e+06	4.37137e+06	5.13911e+06
pme0243	9	C5H8O4	Glutaric acid	Organic acids	Organic acids	110-94-1	3	224282	243586	219720	475046	679982	268316	1.40684e+06	1.29732e+06	1.16684e+06	1.13402e+06	1.22644e+06	1.18508e+06	986671	1.04508e+06	1.11029e+06
Lmbn000216	5	C5H8O5	3-Methylmalic acid	Organic acids	Organic acids	152204-30-3	3	332470	460210	405956	623095	612106	424817	996531	734270	835698	830842	1.14138e+06	994649	739250	737887	960835
pme1286	4	C14H20N6O5S	S-(5'-Adenosy)-L-homocysteine	Amino acids and derivatives	Amino acids and derivatives	979-92-0	1	541945	735203	798575	1.06521e+06	1.2294e+06	841776	1.63897e+06	1.93766e+06	1.88516e+06	1.57943e+06	2.11694e+06	2.53489e+06	2.2401e+06	2.19336e+06	2.09681e+06
MWSslk138	5	C7H6O5	2,3,4-Trihydroxybenzoic acid	Phenolic acids	Phenolic acids	610-02-6	3	34718	58104.9	24567.1	23873.3	63876.5	90944.9	64894.7	86657.2	83815.2	99401.5	119202	59779.3	73456.1	95752	74646.3
HJN039	5	C30H26O17	Myricetin-3-O-(2''-galloyl-4''-acetyl)rhamnoside	Flavonoids	Flavonols	-	3	73333.4	56833.9	72052.4	96941	103757	103396	107720	112251	139406	134309	134376	144057	117420	147315	101443
Hmyn007168	4	C22H45O9P	LysoPG 16:0	Lipids	Glycerol ester	-	3	215080	207697	239522	210466	271847	236639	488844	539453	525470	550230	668501	527672	501573	612551	616109
Lmcp002302	9	C12H17N5O5	N6-(2-Hydroxyethyl)adenosine	Nucleotides and derivatives	Nucleotides and derivatives	4338-48-1	1	602583	752891	612028	2.16999e+06	3.23658e+06	1.28663e+06	6.82508e+06	6.79875e+06	5.61749e+06	5.8388e+06	6.66736e+06	5.84881e+06	4.74337e+06	5.28746e+06	6.32984e+06
Zmyn004449	9	C18H30O4	9-Hydroxy-12-oxo-10(E),15(Z)-octadecadienoic acid	Lipids	Free fatty acids	-	1	29935.6	38529	52465.5	73575.6	187564	79560.5	458232	389987	280074	400082	378541	321561	374643	379478	429580
Lmmp002914	1	C25H35N3O6	Bis(Dihydrocaffeoyl)spermidine	Alkaloids	Phenolamine	-	1	961021	317736	317025	233322	375936	1.65938e+06	5.77409e+06	4.60662e+06	4.80052e+06	7.05446e+06	895234	937711	2.33186e+06	742675	1.30631e+06
Lmmp001993	4	C19H34N4O3	Dihydrocaffeoylspermine	Alkaloids	Phenolamine	-	3	192466	207667	159754	534205	482541	351349	2.53698e+06	2.29564e+06	2.272e+06	2.97305e+06	3.28338e+06	3.06453e+06	3.46917e+06	2.90964e+06	3.69752e+06
Lmbp010207	5	C19H18O4	6-Methoxy-2-(4-methoxyphenethyl)chromone	Others	Chromone	111286-05-6	3	9	9	9	27611.2	51918.9	12617.1	158435	136047	108448	170752	166232	165983	128089	147478	159308
Hmyp002315	9	C15H10O7	3,5,7,4'-Tetrahydroxy-Coumaronochromone	Others	Chromone	-	2	3.98124e+06	3.42019e+06	3.64631e+06	4.49927e+06	4.30978e+06	4.66347e+06	1.00735e+07	1.06379e+07	7.9375e+06	7.84695e+06	6.65965e+06	8.0497e+06	9.76698e+06	9.04058e+06	8.71586e+06
pme0230	4	C10H13N5O4	Adenosine	Nucleotides and derivatives	Nucleotides and derivatives	58-61-7	1	6.16052e+06	6.57538e+06	6.24248e+06	7.44228e+06	1.05136e+07	8.20148e+06	1.79584e+07	2.09143e+07	1.83889e+07	1.76858e+07	2.15737e+07	2.01336e+07	1.95004e+07	2.38932e+07	2.03701e+07
mws0180	4	C7H6O4	2,5-Dihydroxybenzoic acid; Gentisic Acid*	Phenolic acids	Phenolic acids	490-79-9	3	62088.5	105738	68117.4	118503	170708	119925	661448	744496	515677	757879	868549	609494	838883	1.40183e+06	831913
pme1841	5	C5H14N2	Cadaverine	Alkaloids	Alkaloids	462-94-2	3	507807	363413	525539	650198	795393	763301	986625	1.43057e+06	1.01783e+06	1.28102e+06	1.31668e+06	1.07703e+06	736326	838184	818102
mws0192	8	C4H6O4	Succinic acid	Organic acids	Organic acids	110-15-6	3	4.84814e+07	6.01342e+07	3.43266e+07	2.23939e+07	1.62934e+07	2.42722e+07	3.40459e+07	1.19795e+07	1.30273e+07	1.72525e+07	1.33115e+07	1.98253e+07	3.8285e+07	4.50066e+07	1.1108e+07
mws0470	8	C4H6O4	Methylmalonic acid	Organic acids	Organic acids	516-05-2	3	4.84814e+07	6.01342e+07	3.43266e+07	2.23939e+07	1.62934e+07	2.42722e+07	3.40459e+07	1.19795e+07	1.30273e+07	1.72525e+07	1.33115e+07	1.98253e+07	3.8285e+07	4.50066e+07	1.1108e+07
pmp001270	4	C24H48NO7P	LysoPC 16:1	Lipids	LPC	76790-27-7	1	1.51813e+06	1.70624e+06	2.33239e+06	1.62449e+06	4.00415e+06	2.2277e+06	6.3935e+06	7.75097e+06	6.38984e+06	7.65727e+06	8.86007e+06	8.57225e+06	7.35603e+06	8.19717e+06	8.22124e+06
Lmyp004617	5	C21H22O9	Pinocembrin-7-O-glucoside (Pinocembroside)	Flavonoids	Flavanones	75829-43-5	3	1.10104e+06	1.31738e+06	1.02078e+06	1.79834e+06	2.25887e+06	1.07017e+06	3.27484e+06	3.1652e+06	3.18951e+06	3.47886e+06	3.79847e+06	3.55288e+06	3.7653e+06	2.78629e+06	3.40945e+06
MWSmce098	9	C17H27NO3	Nonivamide	Alkaloids	Phenolamine	2444-46-4	3	9	9	9	7612.98	15868.6	9	59409	52270.4	39261	41805.9	38302.5	37307.7	48811.2	37594.4	44148.6
Lmbn005662	9	C18H32O3	9(10)-EpOME;(9R,10S)-(12Z)-9,10-Epoxyoctadecenoic acid	Lipids	Free fatty acids	16833-56-0	1	14325.6	22286.2	23531.5	56694.9	102288	33382	558740	689784	482418	567966	635088	546898	503451	590368	641935
mws0219	7	C4H7NO4	L-Aspartic Acid	Amino acids and derivatives	Amino acids and derivatives	56-84-8	3	1.58151e+06	1.19645e+06	1.81042e+06	773073	777051	1.50005e+06	610812	571357	737149	741786	516580	544368	610299	822211	494227
pmp001251	5	C26H50NO7P	LysoPC 18:2(2n isomer)	Lipids	LPC	-	1	508089	635220	719590	600843	912830	710767	1.01263e+06	1.20351e+06	1.00119e+06	1.16066e+06	1.38705e+06	1.35694e+06	1.21506e+06	1.2106e+06	1.18018e+06
pmb2601	4	C15H16O7	7-Hydroxycoumarin-O-rhamnoside	Lignans and Coumarins	Coumarins	-	3	9	9	9	9	9	9	248502	273815	186116	232111	384429	194009	264224	311977	297374
pmc0066	8	C10H13N4O7P	2'-Deoxyinosine-5'-monophosphate	Nucleotides and derivatives	Nucleotides and derivatives	3393-18-8	3	8.98198e+06	1.30529e+07	4.53001e+06	4.4349e+06	6.00077e+06	8.65148e+06	5.21754e+06	1.07887e+07	7.43215e+06	5.10445e+06	3.35302e+06	2.32771e+06	7.44555e+06	3.08215e+06	5.035e+06
mws1013	4	C9H6O4	Esculetin (6,7-Dihydroxycoumarin)	Lignans and Coumarins	Coumarins	305-01-1	3	415715	434734	461912	644949	1.15023e+06	713049	3.48852e+06	3.94459e+06	3.48255e+06	3.93948e+06	6.90789e+06	5.26515e+06	5.74115e+06	5.49636e+06	5.41633e+06
mws0976	9	C9H12N2O6	β-Pseudouridine	Nucleotides and derivatives	Nucleotides and derivatives	1445-07-4	3	161161	157588	172519	337791	548575	220903	1.15634e+06	1.35694e+06	1.04398e+06	982367	1.26797e+06	920202	1.01028e+06	1.0611e+06	1214871
pmb2786	9	C18H30O3	9-Hydroxy-10,12,15-octadecatrienoic acid	Lipids	Free fatty acids	89886-42-0	1	16408.8	24465.7	23034.1	87387.1	137196	51566.5	1.13279e+06	1.29701e+06	834928	967918	1.17435e+06	895905	984207	1.19449e+06	1.11371e+06
mws0359	5	C15H30O2	Pentadecanoic Acid	Lipids	Free fatty acids	1002-84-2	3	223598	272928	705852	653443	370166	294345	712924	751656	679624	956227	795019	1.21298e+06	741302	811828	797074
pme1216	9	C6H5NO2	2-Picolinic acid	Organic acids	Organic acids	98-98-6	3	82821.7	116778	134849	146504	166681	120551	529202	526647	456651	524322	638519	492962	512941	482593	591212
Zmjn001813	9	C7H12O4	Pimelic acid	Organic acids	Organic acids	111-16-0	3	28202.7	49147.7	50867.8	183308	360330	98448.2	727315	883644	680366	684213	749436	652058	540091	596051	735110
mws0474	4	C12H22O4	Dodecanedioic aicd	Lipids	Free fatty acids	693-23-2	1	5233.54	6232.58	7803.18	6268.93	7041.34	6870.41	14373.5	11926.9	13586.6	14849.7	16148.7	17555.1	17395	15504.8	16534.7
Rfmb091	9	C18H32O3	9S-Hydroxy-10E,12Z-octadecadienoic acid*	Lipids	Free fatty acids	15514-85-9	1	263983	273755	322226	416908	577610	394190	2.01874e+06	2.39733e+06	1.58538e+06	2.00561e+06	2.06634e+06	1.94886e+06	1.77631e+06	1.89879e+06	2.20217e+06
pmb0865	4	C26H48NO7P	LysoPC 18:3(2n isomer)	Lipids	LPC	-	1	207474	372237	395156	404581	476059	323675	733077	715725	792455	733099	909375	833616	822133	912430	1.01316e+06
mws0367	9	C18H30O2	α-Linolenic Acid*	Lipids	Free fatty acids	463-40-1	1	2.9716e+06	3.96552e+06	4.32951e+06	7.87354e+06	9.22357e+06	6.50529e+06	2.65237e+07	2.61836e+07	2.35036e+07	2.63257e+07	2.65128e+07	2.27589e+07	2.4728e+07	2.56646e+07	2.88864e+07
pmb0889	9	C18H30O2	Punicic acid (9Z,11E,13Z-octadecatrienoic acid)	Lipids	Free fatty acids	544-72-9	3	957889	1.40606e+06	1.36932e+06	2.18503e+06	3.45902e+06	1.90414e+06	1.33737e+07	1.63925e+07	1.09099e+07	1.52025e+07	1.59893e+07	1.26528e+07	1.3718e+07	1.30258e+07	1.55162e+07
mws0028	9	C8H8O4	Vanillic acid	Phenolic acids	Phenolic acids	121-34-6	3	37649.2	59941.2	46947.1	124762	216941	73476	1.68152e+06	2.11255e+06	1.16006e+06	1.51924e+06	2.08074e+06	1.49857e+06	1.33785e+06	1.54739e+06	1.72808e+06
MWS5185	5	C8H8O3	2',4'-Dihydroxyacetophenone*	Phenolic acids	Phenolic acids	89-84-9	3	9	9	9	23295	31215.6	10669.8	135994	155453	121210	165892	188357	135961	130860	143163	149268
mws0183	4	C7H6O4	3,4-Dihydroxybenzoic acid (Protocatechuic acid)*	Phenolic acids	Phenolic acids	99-50-3	3	132678	216724	137800	292214	301499	222830	1.25439e+06	1.35446e+06	953914	1.42322e+06	1.48478e+06	1.14093e+06	1.37776e+06	2.67589e+06	1.38236e+06
mws1350	9	C9H10O4	Syringaldehyde; 4-Hydroxy-3,5-Dimethoxybenzaldehyde	Phenolic acids	Phenolic acids	134-96-3	3	104042	146397	228093	169229	184511	120139	628642	588806	432329	645691	560319	404351	418812	618290	520055
MWS20182	1	C10H12O4	Dihydroferulic Acid	Phenolic acids	Phenolic acids	1135-23-5	3	26691.7	40875	23523.7	67811.9	52759.1	38282	751830	689061	471410	740808	214072	211514	273117	184291	141379
pme2266	4	C10H16N2O3S	Biotin	Others	Vitamin	58-85-5	2	602231	843159	1.48122e+06	863047	981715	655091	1.86759e+06	1.54206e+06	1.37986e+06	1.75082e+06	1.98312e+06	1.60662e+06	1.64211e+06	1.63197e+06	1.95265e+06
pmb2260	4	C23H46NO7P	LysoPC 15:1	Lipids	LPC	-	2	67051.7	129963	92149.4	128543	210907	98995.5	389375	355037	363284	344661	424036	383370	422026	466960	380555
Lmhp008688	8	C25H42NO7P	LysoPE 20:5	Lipids	LPE	-	2	16795.2	16080	22083.7	20671.3	10212.1	7450.49	24889.8	19897.4	16662	9	18048.8	11393.9	17066.1	30801.9	20176.6
mws1379	2	C9H12N2	Nornicotine	Alkaloids	Pyridine alkaloids	494-97-3	1	1.30441e+07	1.24789e+07	1.05577e+07	1.20442e+07	1.00493e+07	1.22922e+07	1.25342e+07	9.36114e+06	9.94602e+06	8.80725e+06	3.76888e+07	3.80448e+07	1.14357e+07	9.48077e+06	8.70288e+06
pmd0132	9	C24H50NO7P	LysoPC 16:0(2n isomer)	Lipids	LPC	-	1	72182.2	84233.3	89796.6	251822	527081	142229	1.37023e+06	1.58251e+06	1.53319e+06	1.49071e+06	1.80973e+06	1.59919e+06	1.54104e+06	1.73944e+06	1.56992e+06
pme3096	8	C3H5NO4	Aminomalonic acid	Organic acids	Organic acids	1068-84-4	3	1.81287e+06	2.15256e+06	1.27767e+06	840076	566248	824026	1.12138e+06	432164	455894	580899	470010	693181	1.53316e+06	1.71384e+06	430542
Lmsn002548	6	C15H18O9	1-O-Caffeoyl-β-D-glucose	Phenolic acids	Phenolic acids	14364-08-0	2	549451	737594	714268	1.44726e+06	1.66108e+06	1.20721e+06	688569	749297	909696	823023	1.03858e+06	1.0834e+06	1.14598e+06	1.09192e+06	782587
pmb3066	4	C22H26O12	5-O-p-Coumaroylshikimic acid O-glucoside	Phenolic acids	Phenolic acids	-	3	25073.3	31360.7	37264.3	50890.7	57372.9	30066	130463	125555	103262	86907.2	195340	185264	238551	118439	168920
Hmhp004269	2	C20H24O9	Nodakenin	Lignans and Coumarins	Coumarins	495-31-8	3	492939	756709	482648	427290	618825	313535	742351	783958	567891	570848	1.50473e+06	899085	378123	491823	530162
Lmrj002087	7	C10H18N2O5	L-Isoleucyl-L-Aspartate	Amino acids and derivatives	Amino acids and derivatives	-	3	495033	1.76241e+06	879580	680084	552948	522106	685601	421773	460277	366343	374727	400443	513188	562864	335286
mws5041	9	C8H16N2O3	L-Glycyl-L-isoleucine*	Amino acids and derivatives	Amino acids and derivatives	19461-38-2	3	200820	216563	189481	282800	454672	214275	1.11232e+06	1.31884e+06	1.00264e+06	992242	1.4452e+06	1.08116e+06	926781	1.04744e+06	1.28938e+06
mws0736	9	C8H16N2O3	N-Glycyl-L-leucine*	Amino acids and derivatives	Amino acids and derivatives	869-19-2	3	262361	254460	280447	374880	440167	373545	1.35601e+06	1.47713e+06	1.3903e+06	1.39112e+06	1.56288e+06	1.41567e+06	1.26198e+06	1.35556e+06	1.75179e+06
pme0256	5	C5H4N4O2	Xanthine	Nucleotides and derivatives	Nucleotides and derivatives	69-89-6	3	65071.5	81866.7	28503.8	81051.8	66035.4	104461	148671	127893	163249	167130	150329	176367	143265	139124	183458
Lmhp011562	5	C21H36O4	1-α-Linolenoyl-glycerol*	Lipids	Glycerol ester	-	1	1.84389e+06	2.07582e+06	3.16831e+06	5.81543e+06	5.91359e+06	3.63523e+06	9.26917e+06	9.15313e+06	6.88405e+06	9.63295e+06	8.6829e+06	6.97197e+06	9.1207e+06	8.53403e+06	8.36485e+06
pme0124	7	C7H12N2O3	L-Glycyl-L-proline	Amino acids and derivatives	Amino acids and derivatives	704-15-4	3	634001	422337	650516	411888	328755	679515	327754	303629	315997	249001	240241	273450	173778	189988	307085
pmb0530	7	C21H27N7O14P2	Nicotinic acid adenine dinucleotide	Nucleotides and derivatives	Nucleotides and derivatives	53-84-9	1	6.96068e+06	8.6768e+06	5.79849e+06	6.90478e+06	5.57266e+06	8.23585e+06	2.71873e+06	2.33041e+06	4.39754e+06	3.07234e+06	4.17598e+06	4.84933e+06	4.06581e+06	3.12398e+06	3.30748e+06
Lmqn000432	7	C9H19O11P	1-(sn-Glycero-3-phospho)-1D-myo-inositol	Others	Saccharides	-	1	9.51418e+07	7.09267e+07	8.66921e+07	5.05277e+07	42146284	8.01091e+07	2.48762e+07	2.8821e+07	3.95182e+07	3.26159e+07	3.14659e+07	3.40237e+07	3.61855e+07	4.13713e+07	3.35656e+07
mws0914	9	C15H12O5	3,5,7-Trihydroxyflavanone (Pinobanksin)	Flavonoids	Flavanonols	548-82-3	1	317909	277861	219559	241824	403371	327468	929215	1.16662e+06	665468	696323	959343	1.0205e+06	570333	747146	768633
Lmhp009187	3	C20H42NO7P	LysoPE 15:0	Lipids	LPE	-	1	909496	1.05793e+06	1.46626e+06	1.92656e+06	2.55149e+06	1.54899e+06	2.59152e+06	2.94666e+06	2.97812e+06	2.85184e+06	2.72392e+06	2.77923e+06	2.2691e+06	3.34724e+06	2.28029e+06
pmd0157	4	C24H47O9P	LysoPG 18:1	Lipids	Glycerol ester	-	3	17086.7	24170.1	28196.1	31024.2	50135.3	30952.6	71495.8	80753.8	92618.2	89513.1	98463.3	102525	113292	110697	101345
pma0633	4	C19H32N4O2	N-p-Coumaroylspermine	Alkaloids	Phenolamine	130210-35-4	3	9	9	9	218469	169397	121662	657761	705153	752039	740870	948850	980892	949067	859741	1.00513e+06
mws1094	5	C15H12O6	Aromadendrin (Dihydrokaempferol)	Flavonoids	Flavanonols	480-20-6	3	9	9	9	21947.8	25820.4	10710.6	79330.3	78970.1	42610.8	60424.4	66908.8	88130.2	43414.7	52872.8	62000.2
mws1377	5	C10H8N2	2,3'-Bipyridine	Alkaloids	Pyridine alkaloids	581-50-0	3	738531	988383	840578	1.41865e+06	1.56346e+06	1.18803e+06	3.20644e+06	2.83733e+06	2.88785e+06	3.49382e+06	3.29476e+06	3.20708e+06	2.75635e+06	3.05931e+06	3.23079e+06
Hmqp005411	9	C18H32O3	9-Oxo-12Z-Octadecenoic acid	Lipids	Free fatty acids	112543-32-5	2	9	9	9	9	9	9	239252	296819	218838	238250	294708	258412	268908	261800	306850
Zmyn005384	5	C18H36O3	2R-Hydroxyoctadecanoic Acid	Lipids	Free fatty acids	26633-48-7	1	322658	518387	402284	865892	1.08971e+06	537533	2.50294e+06	2.63848e+06	2.06946e+06	2.4404e+06	2.96933e+06	2.51537e+06	2.03216e+06	2.55024e+06	2.13064e+06
MWS1771	6	C10H13NO3	L-Tyrosine methyl ester	Amino acids and derivatives	Amino acids and derivatives	1080-06-4	3	251177	266857	268531	379013	340619	313726	164971	140366	234475	162810	131203	174576	227925	126938	129832
pmb2792	9	C18H30O3	13-Hydroxy-6,9,11-octadecatrienoic acid	Lipids	Free fatty acids	74784-20-6	3	9	9	9	14530.9	22904	5143.94	64444.3	55963.2	52006.9	54217.3	55014.6	42922.4	45107.3	46323.1	38362.1
pme0376	9	C15H12O5	Naringenin (5,7,4'-Trihydroxyflavanone)	Flavonoids	Flavanones	480-41-1	1	287767	252613	192516	194991	368716	310146	845269	1.04312e+06	610317	668393	926742	928696	539388	733208	743579
Zmyn004548	9	C18H28O3	12-Oxo-phytodienoic acid	Lipids	Free fatty acids	85551-10-6	3	6619.35	6949.31	9770.76	14385.5	22440.9	11541.6	157617	171522	106388	136443	130335	101844	147491	152474	143646
Qmyp101437	5	C13H22O2	Blumenol C	Terpenoids	Terpene	36151-02-7	1	1.12632e+06	1.67085e+06	1.5547e+06	2.49481e+06	2.39074e+06	1.73558e+06	3.36878e+06	3.34274e+06	3.29055e+06	3.70262e+06	4.51523e+06	2.72347e+06	3.36653e+06	3.37344e+06	3.755e+06
pmp000284	9	C11H10O5	Fraxidin (8-Hydroxy-6,7-dimethoxycoumarin)	Lignans and Coumarins	Coumarins	525-21-3	1	78229.8	186381	212862	311413	495056	105024	1.93072e+06	2.25869e+06	1.72059e+06	2.247e+06	1.94159e+06	1.56721e+06	1.93442e+06	1.59143e+06	2.26165e+06
mws2184	4	C11H12O4	Ethyl caffeate	Phenolic acids	Phenolic acids	102-37-4	1	9	9	9	43431.6	53757.7	30626.9	397989	500194	358769	239325	479847	554691	760973	415192	699234
mws0097	9	C20H22O6	Pinoresinol*	Lignans and Coumarins	Lignans	487-36-5	3	14341.2	45414.2	34131.7	47619.1	66219	37984.6	296204	367594	191006	267683	294891	242096	194317	220086	251268
MWS20025	5	C22H34O4	13,14-DiHDPE; 13,14-Dihydroxy-4,7,10,16,19-Docosapentaenoic acid	Lipids	Free fatty acids	1345275-24-2	3	9	9	9	3329.15	4690.75	2663.04	28628.2	27792.7	18705.6	33566.6	32168.1	29862.1	29450.8	25000.8	31511.2
mws2212	4	C9H8O4	Caffeic acid	Phenolic acids	Phenolic acids	331-39-5	1	57883	91252.7	58291.1	165793	191864	119493	520672	555239	665362	475904	1.09959e+06	832898	996378	707409	808664
Lmbn002072	9	C7H12O4	2-Propylsuccinic acid	Organic acids	Organic acids	618-57-5	3	18610.2	50395.4	42785.7	170004	315173	69429.1	680786	734153	591537	593881	651182	545941	428343	523287	632406
Lmbn007891	9	C18H34O4	Hydroxy ricinoleic acid	Lipids	Free fatty acids	-	1	34345.4	39401.4	35699	106606	253339	62387.4	1.78437e+06	2.31073e+06	1.42772e+06	1.94121e+06	2.27769e+06	1.90088e+06	1.85994e+06	2.06355e+06	2.08261e+06
mws0396	5	C18H34O2	Elaidic Acid	Lipids	Free fatty acids	112-79-8	1	2.5562e+06	2.9281e+06	4.09748e+06	4.61491e+06	5.10146e+06	4.28582e+06	7.96423e+06	9.19787e+06	9.28401e+06	8.83863e+06	9.53568e+06	1.14883e+07	9.0647e+06	8.58655e+06	9.39779e+06
pmb2799	9	C18H32O3	12,13-Epoxy-9-Octadecenoic Acid	Lipids	Free fatty acids	6799-85-5	2	20299.5	18226.9	26826.2	37052.2	66808	34323.2	291275	420176	247761	331068	404480	300689	290148	352335	372175
Zmyn000230	5	C5H8O5	2-Dehydro-3-deoxy-L-arabinonate	Others	Saccharides	-	3	319372	277135	312925	459796	429855	354837	767395	635654	680861	713431	976078	760513	600520	603351	737978
pmb2804	9	C18H32O4	13S-Hydroperoxy-9Z,11E-octadecadienoic acid	Lipids	Free fatty acids	33964-75-9	3	264718	404239	378695	749092	1.74782e+06	631144	5.90679e+06	6.82597e+06	4.73556e+06	6.59731e+06	6.89363e+06	5.10567e+06	5.59652e+06	5.71748e+06	6.74476e+06
pmb0492	9	C34H37N3O6	N',N'',N'''-p-Coumaroyl-cinnamoyl-caffeoyl spermidine	Alkaloids	Phenolamine	-	3	236295	326663	323500	711795	978330	434666	2.94307e+06	3.49937e+06	3.10456e+06	3.04494e+06	4.03498e+06	3.45603e+06	3.46498e+06	3.52114e+06	3.28271e+06
pme2735	7	C15H22N6O5S	S-(5'-Adenosyl)-L-methionine	Amino acids and derivatives	Amino acids and derivatives	29908-03-0	3	6.56905e+06	5.59671e+06	6.45988e+06	2.99397e+06	2.40469e+06	4.89419e+06	909711	709528	980559	887735	592786	914992	1.09158e+06	1.13215e+06	477905
MWS2063	4	C8H11N	2,6-Dimethylaniline	Alkaloids	Alkaloids	87-62-7	3	9	9	9	9	9	9	333135	198968	179564	292588	361815	195700	280898	311815	319596
Lmbn005923	4	C18H30O2	Crepenynic acid	Lipids	Free fatty acids	2277-31-8	1	109248	130458	152469	261920	323759	226811	857681	871523	825628	891576	1.06131e+06	922079	1.04542e+06	1.00216e+06	928799
mws0064	9	C15H12O6	Eriodictyol (5,7,3',4'-Tetrahydroxyflavanone)	Flavonoids	Flavanones	552-58-9	3	9928.55	30536.4	13992.2	26757.6	56671.4	23633.8	306841	354557	207077	243733	438266	265925	313066	301977	272145
mws0906	3	C16H22O8	Coniferin	Phenolic acids	Phenolic acids	531-29-3	2	744512	1.18821e+06	1.00712e+06	1.71555e+06	2.16168e+06	1.74872e+06	1.64675e+06	1.68866e+06	1.91026e+06	1.68268e+06	2.47146e+06	2.0557e+06	2.68795e+06	2.36333e+06	1.80827e+06
pme2074	9	C18H29NO4	Jasmonoyl-L-Isoleucine	Amino acids and derivatives	Amino acids and derivatives	120330-93-0	3	14188.2	16804.1	21980.8	25779.3	40589.8	20393.6	84778.3	71760.8	60659.2	80409.8	79220.9	55885.9	65898.2	69909.5	79720
mws0248	9	C9H12N2O6	Uridine	Nucleotides and derivatives	Nucleotides and derivatives	58-96-8	1	782407	1.02908e+06	1.05392e+06	2.39619e+06	3.31397e+06	1.55071e+06	7.80721e+06	8.27113e+06	8.2172e+06	7.12874e+06	7.97006e+06	7.74367e+06	6.94735e+06	7.58332e+06	8.11724e+06
Zmyn000083	7	C6H14O12P2	D-Glucose 1,6-bisphosphate	Others	Saccharides	10139-18-1	3	79495.6	86387.3	79218.9	65053.2	39226	62382.3	32375.8	28232	39783.6	25921.3	28910.6	31673.3	43846.3	41317.7	47047.3
MWSmce331	7	C4H7NO2	Azetidine-2-carboxylic acid	Alkaloids	Alkaloids	2517-04-6	3	439151	331605	563379	312718	411356	455976	162167	244717	219373	249917	200250	137069	156451	184470	169276
Lsjp211263	9	C11H16O3	(-)-Loliolide	Terpenoids	Monoterpenoids	-	2	265057	314054	352325	544641	938482	526423	4.80347e+06	4.78546e+06	3.49368e+06	5.06373e+06	4.15437e+06	3.25173e+06	3.66554e+06	4345824	4.67795e+06
pme1292	9	C8H8O4	Homogentisic acid	Phenolic acids	Phenolic acids	451-13-8	3	9	9	9	483876	598727	498903	1.49002e+06	1.53199e+06	1.24689e+06	1.31304e+06	1.45656e+06	1.0586e+06	1.20727e+06	1.46217e+06	1.45239e+06
Hmhp001812	9	C11H15N5O4	2'-O-Methyladenosine	Nucleotides and derivatives	Nucleotides and derivatives	2140-79-6	1	481194	913616	657747	2.06343e+06	3.22798e+06	1.09738e+06	1.18694e+07	1.14117e+07	8.96639e+06	1.02475e+07	1.13911e+07	9.19029e+06	8.10606e+06	9.58615e+06	1.08467e+07
pme2237	3	C6H14O6	Dulcitol	Others	Saccharides	608-66-2	3	139278	144419	151906	239760	322387	209539	278982	306118	285195	235836	321612	323962	293532	266899	272295
mws4163	3	C24H42O21	Nystose	Others	Saccharides	13133-07-8	3	67805.1	64149.5	101776	156545	219597	127172	132168	138853	152302	136009	136886	168433	126850	143355	158961
Lmmn003748	4	C20H24O6	Isolariciresinol	Lignans and Coumarins	Lignans	548-29-8	3	9	9	9	9	9	9	19026.1	19938.1	15035.7	21714	16162.2	15270.9	21836.2	28862.4	12605.8
pmb0854	4	C26H48NO7P	LysoPC 18:3	Lipids	LPC	-	1	280187	365956	486671	508563	651196	420151	930065	1.00648e+06	943816	1.02706e+06	1.02745e+06	1.06593e+06	1.00316e+06	1.06695e+06	1.14712e+06
pmn001726	1	C25H33N3O6	N1-Caffeoyl-N10-dihydrocaffeoylspermidine	Alkaloids	Phenolamine	-	3	61540.2	43121.8	9	16996.3	15809.4	93724.8	219233	100618	106516	220713	28695.5	37690.9	76553	50433.6	39264.7
ML10172161	9	C3H4O4	Hydroxypyruvic acid	Organic acids	Organic acids	1113-60-6	3	310230	372195	373328	525587	963805	517675	1.70729e+06	2.32565e+06	1.53192e+06	2.02579e+06	2.04185e+06	1.29302e+06	1.41892e+06	1.3324e+06	1.87267e+06
Zmhn001793	4	C15H18O9	6-O-Caffeoyl-D-glucose	Phenolic acids	Phenolic acids	-	1	6.47496e+06	8.26844e+06	8.44655e+06	9.20629e+06	1.32939e+07	1.17192e+07	1.87471e+07	1.96927e+07	2.1103e+07	1.82206e+07	2.03386e+07	1.9359e+07	2.50696e+07	2.26241e+07	2.26779e+07
Lmdn004267	9	C20H22O6	Epipinoresinol*	Lignans and Coumarins	Lignans	24404-50-0	3	30034.4	40660.4	37008.4	58240.8	70182.8	27502.2	294944	364389	252352	256096	283512	247592	214898	261196	259838
Hmbn002645	9	C8H8O3	3,4-Dihydroxyacetophenone	Phenolic acids	Phenolic acids	1197-09-7	3	9	8572.09	10560.8	10844	21773.2	17121.1	96097.7	99172.6	65424.3	92574.8	108255	76651.1	74834.4	80939.7	91368
MWS4354	9	C11H15N5O4	N6-methyladenosine	Nucleotides and derivatives	Nucleotides and derivatives	1867-73-8	3	1.06702e+06	1.41772e+06	935179	1.54922e+06	1.97468e+06	1.1685e+06	5.49465e+06	6.66023e+06	4.75043e+06	5.52183e+06	6.58275e+06	5.83111e+06	5.44446e+06	6.14375e+06	6.14229e+06
mws5042	9	C11H14N2O3	L-Glycyl-L-phenylalanine	Amino acids and derivatives	Amino acids and derivatives	721-66-4	1	600565	442272	389170	510045	637985	389916	1.82872e+06	1.78663e+06	1.8403e+06	1.51616e+06	1.92531e+06	1.62618e+06	1.53245e+06	1.49475e+06	2.19343e+06
MWS201465	5	C14H18N2O5	Glu-Phe	Amino acids and derivatives	Amino acids and derivatives	20556-22-3	2	294242	278882	282887	341033	463329	289130	2.43701e+06	2.0408e+06	1.4678e+06	2.07036e+06	5.98533e+06	2.87361e+06	1.65033e+06	1.70428e+06	1.95019e+06
pme2598	9	C8H8O4	3,4-Dihydroxybenzeneacetic acid	Phenolic acids	Phenolic acids	102-32-9	3	9	9	9	456233	511278	234989	1.50458e+06	1.55779e+06	1.21332e+06	1.22042e+06	1.65145e+06	1.00656e+06	1.2246e+06	1.44526e+06	1.41887e+06
Zbsp004940	9	C10H8O4	6-Hydroxy-7-methoxycoumarin	Lignans and Coumarins	Coumarins	-	1	199099	219042	164868	414800	786646	220702	3.11265e+06	3.18781e+06	2.18524e+06	2.80344e+06	2.81202e+06	2.48892e+06	2.92726e+06	2.59311e+06	3.15829e+06
Lmhp011549	4	C28H56NO7P	LysoPC 20:1	Lipids	LPC	-	1	8395.94	18136.4	32610.3	24901.3	29603.2	25641.5	67148.4	95858.5	57998	158744	206791	69312.9	91620.8	167450	158891
pme3311	7	C6H14O12P2	D-Fructose-1,6-biphosphate	Others	Saccharides	488-69-7	3	573244	611608	669998	405559	415597	832362	214655	182472	242992	195265	160310	190266	232867	194413	174605
pmb0500	9	C23H26N2O5	N-p-Coumaroyl-N'-feruloylputrescine	Alkaloids	Phenolamine	380302-96-5	3	9	9	9	72681.6	135084	29256	443069	808850	459748	528964	560848	361951	234025	351215	386395
mws2623	5	C18H34O2	11-Octadecanoic acid(Vaccenic acid)	Lipids	Free fatty acids	506-17-2	3	726826	1.00725e+06	1.36369e+06	1.82944e+06	1.54865e+06	1.44575e+06	2.93598e+06	2.94527e+06	3.12937e+06	3.03459e+06	3.8319e+06	3.87799e+06	3.25494e+06	3.37745e+06	3.41411e+06
Zbdn001947	8	C13H18O8	Isotachioside	Phenolic acids	Phenolic acids	31427-08-4	2	2.34162e+06	1.21724e+06	863059	910391	841994	901471	776871	566195	606833	535750	525691	707023	2.01891e+06	726434	551542
mws1505	9	C17H16O4	Phenethyl caffeate	Phenolic acids	Phenolic acids	104594-70-9	1	36581.3	44516.2	51917.7	99850.7	239363	130487	4.3432e+06	5.14593e+06	3.90369e+06	3.14841e+06	5.12855e+06	2.87566e+06	5.63685e+06	3.8065e+06	5.05495e+06
mws0147	9	C5H10O3	β-Hydroxyisovaleric acid	Organic acids	Organic acids	625-08-1	3	227746	227728	213503	340245	387318	280905	877350	1.0377e+06	846838	855390	1.00729e+06	869282	871041	835534	962808
mws0677	7	C12H14N2O2	N-Acetyl-5-hydroxytryptamine	Alkaloids	Plumerane	1210-83-9	3	982718	1.12595e+06	1.26078e+06	1.33085e+06	1.17039e+06	1.34912e+06	532400	498423	669492	555063	565846	741728	690074	497498	552601
Wmzn000227	7	C6H10O4	2,2-Dimethylsuccinic acid	Organic acids	Organic acids	597-43-3	2	447188	519956	642308	395108	345651	587218	269464	315560	216574	307815	250470	257360	155823	236272	172687
Zmbp006041	9	C16H12O6	6-methyl luteolin	Flavonoids	Flavones	-	3	9	9	9	9	9	9	189784	232458	167312	235792	248056	188622	147909	181794	174692
pme0489	9	C7H8N2O	N-Methylnicotinamide	Alkaloids	Pyridine alkaloids	114-33-0	3	79819	146461	157295	126834	169437	81289.8	416610	547916	362389	482231	421395	351984	351265	387182	367696
Lmqp000329	4	C8H14N3O7P	5-Aminoimidazole ribonucleotide	Nucleotides and derivatives	Nucleotides and derivatives	25635-88-5	1	2.81449e+06	2.51912e+06	2.24591e+06	2.32953e+06	2.73005e+06	2.00839e+06	5.1345e+06	4.45701e+06	5.60845e+06	5.00832e+06	6.40602e+06	6.48775e+06	5.86472e+06	6.62113e+06	6.59372e+06
pma0170	1	C27H35N3O6	N',N''-Diferuloylspermidine	Alkaloids	Phenolamine	-	3	473196	305804	189481	317686	421480	975880	1.18203e+06	780390	825007	795533	269522	251512	545442	247121	176220
Lmyn006221	4	C33H60O14	Gingerglycolipid C	Lipids	Glycerol ester	-	1	10294	11723.8	17362.7	18884.8	36263.7	20873.1	101844	125371	107542	96411.1	153400	106188	107630	150357	152175
pmd0136	4	C26H54NO7P	LysoPC 18:0(2n isomer)	Lipids	LPC	-	1	335808	484178	437378	887910	2.09388e+06	506005	5.86418e+06	7.42771e+06	6.60708e+06	7.83777e+06	8.78186e+06	7.72074e+06	9.17815e+06	8.59107e+06	9.02059e+06
MWS20152	9	C22H26O8	Syringaresinol	Lignans and Coumarins	Lignans	21453-71-4	3	35236.8	34270.7	32836.9	38256.1	52940.5	24452	136917	128981	93637.6	120725	139394	106798	97986.8	119618	120389
Lmsn003628	9	C23H32O15	6'-O-Sinapoylsucrose	Phenolic acids	Phenolic acids	-	3	41310.2	58409.6	105455	80204.5	102815	154527	267370	326579	233118	211322	231174	165198	210039	223896	221519
pmb2981	3	C33H40O19	Vitexin-7-O-rutinoside	Flavonoids	Flavones	-	3	9	9	9	17904.5	12897.7	18229.9	23160.6	27476	17153.6	12331.8	19392.1	12302.1	25577.6	9894.89	20467.9
Lmgp002595	7	C9H10O3	4'-Hydroxy-3'-methoxyacetophenone (Acetovanillone)	Phenolic acids	Phenolic acids	498-02-2	2	491827	509524	521427	402096	383040	323797	215035	217411	281939	188471	203480	260419	317771	268402	194547
pmb2636	9	C20H32O4	8,15-Dihydroxy-5,9,11,13-eicosatetraenoic acid	Lipids	Free fatty acids	77667-08-4	3	9	9	9	9	9	9	120008	104125	107822	93906.1	92393.1	105575	116641	122552	121789
Zaln004057	4	C16H16O8	4-caffeoylshikimic acid*	Phenolic acids	Phenolic acids	-	1	1.78059e+06	2.41894e+06	2.11401e+06	2.89763e+06	2.65588e+06	2.20037e+06	3.83425e+06	3.45273e+06	3.62723e+06	3.724e+06	4.99905e+06	4.68748e+06	6.01181e+06	4.00434e+06	4.53532e+06
pma6455	6	C5H11O8P	Ribulose-5-phosphate	Others	Saccharides	4300-28-1	3	2.18627e+06	1.65661e+06	3.5847e+06	2.62989e+06	5.66834e+06	6.70911e+06	3.39913e+06	5.93384e+06	5.16735e+06	3.34195e+06	3.38865e+06	2.96474e+06	2.68255e+06	2.66864e+06	3.78205e+06
pma2172	8	C17H17NO2	Cinnamoyltyramine	Alkaloids	Phenolamine	20384-14-9	3	54733.4	651796	33299.6	26264.6	13517.1	32102.6	63980	24027.6	34646.3	30356.4	38763.2	23192.8	83671.9	29963.4	40121.6
MWS2673	4	C20H34O4	5,6-DiHETrE[(±)5,6-dihydroxy-8Z,11Z,14Z-eicosatrienoic acid]	Lipids	Free fatty acids	213382-49-1	2	30115.5	28865.7	26185.9	23932.6	33629.1	33008.3	38612.3	56536.8	59311.2	54112	56972.7	66973.9	45895.5	66129	83851.4
pmb0864	5	C19H40NO7P	LysoPE 14:0	Lipids	LPE	-	2	183052	231968	290052	342016	397708	317360	401344	450711	463563	493303	456967	471577	459106	518116	493835
mws0182	9	C8H8O3	4-Hydroxyphenylacetic acid	Phenolic acids	Phenolic acids	156-38-7	3	14320.7	21479.7	9	34366	31026.3	27207.1	221682	246866	171946	201571	222813	153306	148943	185321	190361
pme0075	4	C7H11NO5	N-Acetyl-L-glutamic acid	Amino acids and derivatives	Amino acids and derivatives	1188-37-0	3	75197.4	134037	73027.3	117720	153749	144690	341768	279959	284281	217629	236735	428436	427696	308281	282657
pme3188	4	C9H13N2O9P	Uridine 5'-monophosphate	Nucleotides and derivatives	Nucleotides and derivatives	58-97-9	2	715691	1.02374e+06	941716	1.65969e+06	3.66034e+06	991318	3.71594e+06	1.83876e+07	1.54593e+07	1.94598e+07	2.02037e+07	1.47023e+07	1.87875e+07	21919656	2.31892e+07
mws0214	3	C6H14O6	D-Sorbitol	Others	Saccharides	50-70-4	3	167555	165114	186562	294691	371772	238875	383065	358794	351432	386632	375138	411686	360881	340074	358414
mws0242	9	C8H14O4	Suberic Acid	Organic acids	Organic acids	505-48-6	2	109307	106541	105840	155681	131218	118738	392623	411079	368053	373042	435447	363649	374381	339246	398014
MWSmce542	2	C12H14N2O2	(S)-Indoximod	Alkaloids	Plumerane	21339-55-9	2	506096	585770	208768	253995	440207	489915	466501	415606	396101	482668	1.83461e+06	1.03576e+06	475893	355764	292189
pmb2787	9	C18H30O3	9-Oxo-10E,12Z-octadecadienoic acid	Lipids	Free fatty acids	54232-59-6	3	29034.9	42035.3	40452.3	142045	229627	80276.1	1.63437e+06	1.8275e+06	1.19209e+06	1.47079e+06	1.76363e+06	1.20189e+06	1.45914e+06	1.63646e+06	1.6449e+06
pmb2857	5	C11H19NO9	L-Glutamic acid-O-glycoside	Amino acids and derivatives	Amino acids and derivatives	-	3	318158	376251	411909	468560	568884	618567	1.57371e+06	2.15717e+06	1.64511e+06	2.3373e+06	2.74309e+06	1.42473e+06	1.406e+06	1.43521e+06	2.29433e+06
Zmcn005156	4	C26H26O12	4,5-O-Dicaffeoylquinic Acid Methyl Ester	Phenolic acids	Phenolic acids	-	3	70934.4	118781	50820.2	149179	108094	61293.3	286936	217888	232786	278920	237275	331902	408640	288615	251865
mws0675	6	C11H15N2O8P	β-Nicotinamide mononucleotide	Nucleotides and derivatives	Nucleotides and derivatives	1094-61-7	3	2.87158e+06	1.55655e+06	6.83336e+06	3.77408e+06	5.78627e+06	7.29383e+06	2.47273e+06	4.44492e+06	4.84084e+06	4.01081e+06	1.54257e+06	1.22695e+06	1.52938e+06	2.17186e+06	3.22663e+06
pma1303	5	C24H46NO7P	LysoPC 16:2	Lipids	LPC	-	1	93786.8	122392	123235	183619	239634	97973.4	414495	436162	511009	411405	560455	585642	394184	421726	547245
pme3163	6	C7H15O10P	D-Sedoheptuiose 7-phosphate	Others	Saccharides	2646-35-7	3	6.57086e+06	6.91886e+06	8.69213e+06	9.42892e+06	1.27554e+07	1.30583e+07	5.57028e+06	7.31305e+06	8.46851e+06	6.31652e+06	5.16322e+06	5.7632e+06	6.00266e+06	6.43041e+06	6.15702e+06
Zmyn000247	5	C5H8O5	2-Hydroxyglutaric Acid	Organic acids	Organic acids	13095-48-2	3	399042	503207	425340	619367	625138	448173	1.0274e+06	810129	927076	983758	1.22528e+06	1.05111e+06	826048	799019	1.04549e+06
MWS3149	5	C8H8O3	3-Methoxybenzoic acid	Phenolic acids	Phenolic acids	586-38-9	3	9	9	9	9	9	9	40828.4	37791.4	31835.1	54470.9	52714.1	43556.5	43172.1	39020.9	37120.7
Zmyn004732	4	C18H30O3	2R-hydroxy-9Z,12Z,15Z-octadecatrienoic acid	Lipids	Free fatty acids	-	1	198792	258394	313215	511836	1.08898e+06	458184	5.05474e+06	4.95474e+06	3.34013e+06	5.13924e+06	5.85764e+06	4.3612e+06	4.74906e+06	5.26216e+06	5.27064e+06
mws0133	4	C6H6N2O	Nicotinamide	Others	Vitamin	98-92-0	3	566977	650909	726712	617910	650312	784781	2.62306e+06	3.08546e+06	2.06141e+06	3.47449e+06	3.70749e+06	2.66405e+06	3.35443e+06	3.27803e+06	3.78428e+06
pme0534	9	C6H12O7	Gluconic acid	Others	Saccharides	526-95-4	1	1.10349e+07	1.5337e+07	1.18477e+07	1.51819e+07	1.63087e+07	1.54597e+07	3.20723e+07	4.22261e+07	2.77132e+07	3.06732e+07	3.19112e+07	2.49344e+07	2.57243e+07	2.76302e+07	2.42719e+07
MWS1846	6	C8H8O3	Phenoxyacetic acid	Phenolic acids	Phenolic acids	122-59-8	3	28823.5	29387.9	43890.2	57823.2	40325.4	68654.2	23626.4	31102.9	47587.9	34723.7	36551.5	30937.9	26444.8	23626.4	15260.1
Hmjp005089	9	C18H19NO5	(2Z)-N-[2-(3,4-Dihydroxyphenyl)-2-hydroxyethyl]-3-(4-methoxyphenyl)-2-propenamide	Alkaloids	Phenolamine	-	2	402643	873514	518637	443399	489157	513408	1.05196e+06	1.06729e+06	834792	895065	1.22404e+06	616007	1.09815e+06	1.1401e+06	808551
mws0366	9	C18H30O2	γ-Linolenic Acid*	Lipids	Free fatty acids	506-26-3	1	3.14187e+06	4.25505e+06	4.6184e+06	8.35129e+06	9.70283e+06	6.41553e+06	2.9239e+07	2.79099e+07	2.42917e+07	2.59931e+07	2.88569e+07	2.315e+07	2.85859e+07	2.8906e+07	2.96289e+07
pmb2922	7	C15H24N2O17P2	Uridine 5'-diphospho-D-glucose	Nucleotides and derivatives	Nucleotides and derivatives	133-89-1	1	1.04857e+07	9.88204e+06	9.77311e+06	7.62132e+06	6.05295e+06	1.0721e+07	966250	660571	1.26066e+06	1.00898e+06	649889	984310	1.54931e+06	1.38033e+06	631389
Lhcp090205	9	C11H16O3	Loliolide	Terpenoids	Monoterpenoids	5989-02-6	2	222103	255656	378625	619024	985770	523537	3.96167e+06	4.37725e+06	3.72281e+06	4.32789e+06	4.38398e+06	3.24773e+06	2.97759e+06	4.04525e+06	4.30782e+06
Lmyn005812	9	C33H56O14	Gingerglycolipid A	Lipids	Glycerol ester	145937-22-0	1	315242	317898	499247	527958	949982	534087	2.44102e+06	2.56246e+06	2.51245e+06	2.37522e+06	2.18531e+06	1.96559e+06	2.76372e+06	2.59256e+06	2.92517e+06
Zmyn004676	9	C18H30O3	17-Hydroxylinolenic acid	Lipids	Free fatty acids	-	3	88890.1	90891	110251	111913	135873	121402	515164	565516	418990	522569	563347	469925	483506	519565	532878
Lmxn006423	6	C7H5NOS	2(3H)-Benzothiazolone	Alkaloids	Alkaloids	934-34-9	3	12142.3	20676.1	15339	41469.8	30120.6	26962.8	14558	25946.3	14951.5	21142.3	23229.9	16345.6	17124.5	30467.6	23203.5
Zmjp003163	5	C12H18O3	Jasmonic acid	Organic acids	Organic acids	77026-92-7	3	9	9	9	279477	265064	9	643866	677158	371689	583342	687333	488029	462117	594278	605374
Lmbp001216	9	C7H15NO2S	L-Dihomomethionine	Amino acids and derivatives	Amino acids and derivatives	34022-36-1	3	183996	320305	350114	1.04322e+06	1.53405e+06	521696	2.41196e+06	2.88736e+06	2.10108e+06	2.52537e+06	2.3937e+06	2.31042e+06	2.18719e+06	2.84608e+06	2.51975e+06
Lmhn004756	5	C23H20O10	Cinnamoylferuloyltartaric acid	Phenolic acids	Phenolic acids	-	3	9	9	9	498657	671733	422434	1.2276e+06	2.14262e+06	1.08392e+06	2.14146e+06	2.9765e+06	1.10489e+06	1.94966e+06	1.06468e+06	917273
Lmhp002001	9	C14H20N2O3	L-Valyl-L-Phenylalanine	Amino acids and derivatives	Amino acids and derivatives	3918-92-1	2	155096	149786	120330	127652	171863	130564	433642	515327	493546	401430	499434	310252	390321	398802	506636
ML10195036	9	C18H37NO2	3-Dehydrosphinganine	Lipids	Sphingolipids	16105-69-4	3	22388.6	20158.9	28607.6	31858.9	33821.9	16892.2	90482.2	69062.1	67296.3	73978	80333.5	64065.7	51967.9	64728.4	75994.1
Lmmn001643	9	C9H8O3	2-Hydroxycinnamic acid*	Phenolic acids	Phenolic acids	583-17-5	2	9	9	9	465966	748905	125513	7.78097e+06	8.47852e+06	4.94449e+06	8.68552e+06	8.48613e+06	6.73347e+06	6.5769e+06	7.2483e+06	9.01586e+06
pmp001245	4	C15H22NO4+	Feruloylcholine	Alkaloids	Phenolamine	85927-25-9	3	9	9	9	34799.8	29966.3	11670	85804.2	129899	119338	126242	170565	115506	213579	144714	107320
Wafn002874	7	C22H28O14	4-O-(4'-O-alpha-D-Glucopyranosyl)caffeoylquinic acid	Phenolic acids	Phenolic acids	1401352-62-2	1	1.05926e+07	1.08522e+07	1.14775e+07	7.54231e+06	9.1134e+06	9.69256e+06	5.2335e+06	7.23048e+06	6.16568e+06	5.49806e+06	5.56492e+06	4.8418e+06	5.57279e+06	5.55544e+06	5.67437e+06
Hmgn002833	4	C20H20O7	4-Ketopinoresinol	Lignans and Coumarins	Lignans	-	3	5066.75	10335.6	8966.84	9	9	9	39491	56168.1	35267.5	86339.5	80985	53358.6	40399.4	81572.6	48956.1
Zmyn005252	5	C17H34O3	3-Hydroxy-palmitic acid methyl ester	Lipids	Free fatty acids	51883-36-4	1	183288	311407	248321	593869	847341	335093	1.88634e+06	1.84415e+06	1.40865e+06	1.9374e+06	2.08468e+06	1.71248e+06	1.53834e+06	1.65227e+06	1.54542e+06
pmb0764	9	C6H9NOS	4-Methyl-5-thiazoleethanol	Others	Others	137-00-8	3	27862.2	79998.6	42643.2	61181	58671.3	47450.3	391084	395349	340373	366372	375969	391724	395446	313832	472258
Hmqp006023	5	C20H36O3	Ethyl 9-Hydroxy-10,12-octadecadienoic acid	Lipids	Free fatty acids	-	3	2982.01	3733.08	6149.16	9393.6	9521.68	10447.7	14657.2	16696.7	21206.3	16061.3	19450	18835.5	15669.2	19564.6	18578.3
Lmbn006152	5	C18H32O2	(9Z,11E)-Octadecadienoic acid	Lipids	Free fatty acids	2540-56-9	2	19345.6	28034.1	34017.1	50886.2	50246.3	38979.5	95755.6	90083.5	83954.8	91397.8	118435	93979.2	97499.3	90276.7	99223.1
mws1491	5	C18H32O2	Linoleic acid	Lipids	Free fatty acids	60-33-3	1	19345.6	28034.1	34017.1	50886.2	50246.3	38979.5	95755.6	90083.5	83954.8	91397.8	118435	93979.2	97499.3	90276.7	99223.1
MWS5235	2	C18H36O3	12-Hydroxyoctadecanoic acid	Lipids	Free fatty acids	106-14-9	3	42652.9	21176.1	22878.6	27967.1	70835.8	23942.1	25452	53656.8	28071.8	125627	54252.3	82405.4	39377.2	41615.3	65665.4
MWSHY0013	4	C15H10O4	3,4'-Dihydroxyflavone	Flavonoids	Flavones	14919-49-4	3	9	9	9	9	9	9	517947	533320	345704	620426	703798	606957	707623	643619	833744
Zmxn002705	9	C8H8O3	2,5-dihydroxyphenylethanone*	Phenolic acids	Phenolic acids	-	3	9	15533.9	6929.27	25088.4	38396.7	9955.1	144122	144089	121633	143119	167294	143778	137830	145388	146788
Hmcp001629	6	C30H32O19	Kaempferol-3-O-(6''-Malonyl)glucoside-7-O-Glucoside	Flavonoids	Flavonols	-	3	1.58006e+06	1.05065e+06	2.72014e+06	2.17672e+06	2.59526e+06	1.95111e+06	1.29323e+06	1.43631e+06	805409	858330	1.76975e+06	1.76246e+06	1.31863e+06	986686	924711
MWSmce466	9	C8H8O2	4-Hydroxyacetophenone	Phenolic acids	Phenolic acids	99-93-4	3	35245.8	28958.2	22187.8	58799.7	85164.2	44673.4	470347	601976	379758	492704	561380	450937	366714	462640	513417
MWS2099	9	C8H8O2	4-Methylbenzoic acid	Phenolic acids	Phenolic acids	99-94-5	2	9	9	9	9	9	9	1.1063e+06	1.31067e+06	924137	1.21481e+06	1.42254e+06	910199	1.04609e+06	1.12046e+06	1.20542e+06
Zasn010461	5	C17H34O2	Pentadecanoic acid,14-methyl-,methyl ester	Others	Others	5129-60-2	2	190226	181650	306257	313563	299513	205660	340344	363396	347040	382221	368963	667434	415255	375336	299438
mws0612	9	C10H12O4	3,4-Dimethoxyphenyl acetic acid	Phenolic acids	Phenolic acids	93-40-3	3	5551.1	9346.97	8926.34	9	16190.8	12762.9	110436	98747	56043.5	104336	34955.6	33290	45777.9	47339.2	41078.5
mws0255	4	C4H5N3O	Cytosine	Nucleotides and derivatives	Nucleotides and derivatives	71-30-7	3	471273	539778	745423	1.31531e+06	2.64843e+06	858591	5.23247e+06	9.04662e+06	7.10699e+06	9.63127e+06	9.85002e+06	6.91799e+06	7.39374e+06	8.28874e+06	1.07635e+07
mws4174	5	C8H15NO6	N-Acetyl-D-mannosamine	Others	Saccharides	7772-94-3	3	104173	55443.4	145923	89448.6	79510.9	88430.8	189129	347282	190740	309998	191221	276742	147029	158348	162142
pme2996	9	C9H6O3	4-Hydroxycoumarin	Lignans and Coumarins	Coumarins	1076-38-6	3	9	9	9	9	9	9	119249	133983	100124	106504	103808	77079.9	59366.4	81468.7	97125.6
Zmln002252	5	C10H8O6	Sideretin (5,7,8-Trihydroxy-6-methoxycoumarin)	Lignans and Coumarins	Coumarins	-	3	46227.4	9	33716	63101.6	22311.1	50034.2	223755	310738	233553	235942	519656	432393	356612	288759	260295
MWSHY0132	9	C21H20O11	Quercetin-3-O-rhamnoside(Quercitrin)	Flavonoids	Flavonols	522-12-3	3	4.50068e+06	1.13932e+06	5.33619e+06	2.23637e+06	3.08717e+06	1.63175e+06	5.26019e+06	6.9678e+06	6.38081e+06	4.09623e+06	5.85424e+06	5.47213e+06	5.40886e+06	5.10633e+06	5.49513e+06
pma0680	1	C26H33N3O6	N1-Caffeoyl-N10-Feruloylspermidine	Alkaloids	Phenolamine	-	3	445959	367998	122727	118163	186851	536913	758688	279726	602708	542542	145715	198399	400734	237100	101603
mws0237	9	C9H16O4	Azelaic acid	Organic acids	Organic acids	123-99-9	1	30537.5	33147.7	28521	87380.7	186337	55874.6	892221	808736	694859	678504	789535	672725	627865	602783	712901
mws0232	5	C17H20N4O6	Riboflavin (Vitamin B2)	Others	Vitamin	83-88-5	1	9.87702e+06	1.24808e+07	1.24287e+07	2.20928e+07	2.06348e+07	1.88444e+07	2.91246e+07	3.30328e+07	3.41347e+07	2.73894e+07	3.71686e+07	3.68058e+07	3.26775e+07	3.44985e+07	2.96131e+07
mws1035	2	C33H40O19	Kaempferol-3-O-robinoside-7-O-rhamnoside (Robinin)	Flavonoids	Flavonols	301-19-9	3	300918	477266	481732	325977	503467	529762	923986	720953	705838	747086	1.9782e+06	1.55699e+06	827267	793462	703712
pme1184	3	C10H13N5O4	2'-Deoxyguanosine	Nucleotides and derivatives	Nucleotides and derivatives	961-07-9	3	99024.1	184703	212998	483755	736892	367922	858349	1.4689e+06	841939	740462	841197	791642	887761	615982	587007
MWSslk081	9	C20H20O4	Bavachin	Flavonoids	Flavanones	19879-32-4	3	58385.7	43690.5	89788.5	55796	47323.1	41168.9	125243	167338	133458	113900	127849	100707	129957	144674	121202
Lmhp007836	4	C21H38NO7P	LysoPE 16:3	Lipids	LPE	-	1	29705.5	40332.2	57309.6	151326	157394	69357.5	208080	282485	269539	253269	212304	265538	310499	264334	311176
pme0295	3	C6H11NO3	4-Acetamidobutyric acid	Organic acids	Organic acids	3025-96-5	2	353001	302382	314853	466009	590516	512344	888804	530266	652631	417604	404505	736120	452719	638097	649819
pme0014	7	C5H9NO4	L-Glutamic acid	Amino acids and derivatives	Amino acids and derivatives	56-86-0	3	9.37564e+06	6.76857e+06	1.24474e+07	4.48323e+06	4.77653e+06	7.45869e+06	1.92337e+06	1.7416e+06	1.78683e+06	1.74067e+06	1.22234e+06	1.12925e+06	1.2635e+06	1.25614e+06	1.11737e+06
Hmxp007703	5	C20H22O7	5,7,8,3',4'-Pentamethoxyflavanone	Flavonoids	Flavones	-	3	9	9	9	9	9	9	52351	56988	48248.8	51843	81981.2	56613.5	43184.4	51057	58363.9
pmb0883	9	C23H48NO7P	LysoPE 18:0	Lipids	LPE	69747-55-3	3	572048	927978	768350	1.10096e+06	749840	1.02313e+06	1.5656e+06	1.70514e+06	2.20961e+06	1.91766e+06	1.96269e+06	1.76283e+06	1.48602e+06	2.1514e+06	1.83192e+06
pmb0998	4	C10H14N5O8P	Guanosine 5'-monophosphate	Nucleotides and derivatives	Nucleotides and derivatives	85-32-5	2	280805	456032	388745	561395	864202	407601	4.30739e+06	3.69185e+06	3.15062e+06	3.31907e+06	2.99472e+06	3.56842e+06	3.88763e+06	5.2649e+06	4.09937e+06
Lmhp010162	4	C22H46NO7P	LysoPE 17:0	Lipids	LPE	-	2	182018	310578	365335	331105	371473	370123	311295	515731	485576	547868	676432	519524	637361	561631	586025
Lmhp012042	3	C21H38O4	2-Linoleoylglycerol*	Lipids	Glycerol ester	3443-82-1	1	14283.8	14411.2	45325.9	42743.2	56717.1	32356.5	57030.2	48684.8	51488.2	55072.7	36354.5	51103.6	39186.4	37983.3	42156.6
Hmyn006303	4	C27H47O12P	LysoPI 18:3	Lipids	Glycerol ester	-	3	32907.5	32238	41353.9	62690.3	102602	41677.6	1.03077e+06	1.02369e+06	904040	908718	1.18661e+06	996309	958180	1.17717e+06	1.32456e+06
MWS2417	9	C8H8O4	3-Hydroxymandelate	Organic acids	Organic acids	17119-15-2	3	9	9	9	31891.2	54798.8	20484	235506	233008	186347	183911	243117	147497	190884	205415	230965
mws0027	9	C9H10O5	Syringic acid	Phenolic acids	Phenolic acids	530-57-4	3	29745.8	9	25594.3	33478.1	46369.1	16707	259413	232816	187026	203689	266339	155916	152596	207673	222504
Lmqn000780	7	C17H27N3O17P2	Uridine 5'-diphospho-N-acetylglucosamine	Nucleotides and derivatives	Nucleotides and derivatives	528-04-1	2	672062	692811	751170	445614	403972	670967	101741	64178	148472	133312	69323.6	107781	149560	116494	51557.1
Zmyn004943	5	C17H28O2	Norlinolenic acid	Lipids	Free fatty acids	-	3	9	9	9	59626.1	57026.2	40431.3	139686	119746	117403	153676	126402	121597	141408	153415	140180
Lmyp001375	7	C13H15NO8	BOA-6-O-glucoside	Alkaloids	Alkaloids	-	2	3.80995e+06	2.55547e+06	2.56046e+06	1.41134e+06	2.07126e+06	2.09393e+06	1.51364e+06	1.6366e+06	1.45528e+06	1.52874e+06	1.24769e+06	1.67857e+06	1.61563e+06	1.85447e+06	1.53442e+06
Lmbn002739	4	C9H8O3	3-Hydroxycinnamic Acid*	Phenolic acids	Phenolic acids	14755-02-3	2	197005	315380	193674	531424	2.04569e+06	278637	6.83782e+06	8.65423e+06	9.34259e+06	9.99437e+06	1.03847e+07	9.21344e+06	9.20547e+06	8.90249e+06	1.21142e+07
Lmbn002648	4	C9H8O3	α-Hydroxycinnamic Acid*	Phenolic acids	Phenolic acids	5801-57-0	2	197005	315380	193674	531424	2.04569e+06	278637	6.83782e+06	8.65423e+06	9.34259e+06	9.99437e+06	1.03847e+07	9.21344e+06	9.20547e+06	8.90249e+06	1.21142e+07
Zahp003766	4	C26H28O16	Quercetin 3-O-glucoside 7-O-xyloside	Flavonoids	Flavonols	-	2	409754	621145	607990	567327	616266	992407	891523	750626	262936	1.42759e+06	1.12753e+06	424637	1.42365e+06	829984	2.53217e+06
pme3083	9	C8H7NO3	2-(Formylamino)benzoic acid	Phenolic acids	Phenolic acids	3342-77-6	3	82806.7	62763.3	50989.7	155457	282024	88818.6	1.72591e+06	1.73747e+06	1.51105e+06	1.7614e+06	1.8155e+06	1.66579e+06	1.56666e+06	1.5948e+06	2.38952e+06
MA10039641	6	C12H22O11	Lactobiose	Others	Saccharides	63-42-3	1	1.18014e+06	936065	1.23242e+06	1.22204e+06	1.41653e+06	1.80075e+06	816175	715867	1.03563e+06	905867	759374	746834	636582	678983	866598
Jmwn002620	6	C15H18O9	Vanillic Acid-4-O-Glucuronide	Phenolic acids	Phenolic acids	-	2	511812	809104	730092	1.23324e+06	1.63836e+06	1.23233e+06	810924	765246	922960	757640	917013	1.06507e+06	1.17776e+06	1.11864e+06	686823
Zmzn000113	7	C5H9NO4	L-threo-3-Methylaspartate	Amino acids and derivatives	Amino acids and derivatives	6061-13-8	3	919280	531283	1.11573e+06	621359	567047	1.03345e+06	202725	168717	221150	240187	162814	144698	178012	169872	141298
MWS80007	4	C18H32O4	13-Hydroperoxy-9Z,11E-octadecadienoic acid	Lipids	Free fatty acids	23017-93-8	3	8505.12	16036.4	17667.9	14953.2	14543.8	15335.5	35024.7	41568.1	34182.6	38892.7	47088.3	46593.3	42083.4	50870.8	46056.4
Lmbn005287	4	C18H32O4	7S,8S-DiHODE; (9Z,12Z)-(7S,8S)-Dihydroxyoctadeca-9,12-dienoic acid	Lipids	Free fatty acids	143288-65-7	3	8505.12	16036.4	17667.9	14953.2	14543.8	15335.5	35024.7	41568.1	34182.6	38892.7	47088.3	46593.3	42083.4	50870.8	46056.4
MWS1882	7	C4H7NO4	Iminodiacetic acid	Organic acids	Organic acids	142-73-4	3	189289	109087	205730	73901.6	82439.9	167038	78384.5	59197.2	81785.9	87129.9	38269.5	83632.3	81110.2	77439.7	66249
pme3732	4	C9H13N3O5	Cytidine	Nucleotides and derivatives	Nucleotides and derivatives	65-46-3	2	483135	784987	951473	2.50219e+06	6.00693e+06	1.27587e+06	2.1953e+07	1.2929e+07	1.17112e+07	1.22577e+07	1.97875e+07	1.58026e+07	1.37606e+07	2.01812e+07	1.98945e+07
pme0278	1	C7H14N2O4	2,6-Diaminooimelic acid	Organic acids	Organic acids	583-93-7	3	478504	363001	453798	797853	767794	922953	959362	1.26567e+06	1.16026e+06	897191	699702	675941	777829	518491	929789
Hmcp001509	2	C33H40O21	Isorhamnetin-3-O-(2''-O-xylosyl)glucoside-7-O-glucoside	Flavonoids	Flavonols	-	3	22394.5	38306.7	28551.4	39038.4	26313.3	25783.2	280851	119372	65210.8	119934	656038	325402	118233	117063	125044
Hmcp001628	3	C29H34O18	Limocitrin-3,7-di-O-glucoside*	Flavonoids	Flavonols	-	3	26784.4	48728.8	42555.4	121295	43084.4	71199.5	56393.1	78251.8	116019	71203.7	67703.3	123405	77328.5	78253.9	66902.3
Hmcp001579	3	C29H34O18	Limocitrin-3-O-sophoroside*	Flavonoids	Flavonols	-	3	26784.4	48728.8	42555.4	121295	43084.4	71199.5	56393.1	78251.8	116019	71203.7	67703.3	123405	77328.5	78253.9	66902.3
pmc0682	4	C8H8N2	4-Aminoindole	Alkaloids	Plumerane	5192-23-4	3	575181	623123	435924	670090	871116	810246	1.22033e+06	1.29211e+06	1.16573e+06	1.54876e+06	1.69134e+06	1.32735e+06	1.48963e+06	1.49514e+06	1.48504e+06
Lhqp101805	4	C15H16O8	Skimmin (7-Hydroxycoumarin-7-O-glucoside)	Lignans and Coumarins	Coumarins	93-39-0	1	1.11766e+06	1.49667e+06	868206	1.478e+06	2.17081e+06	1.22476e+06	3.22266e+06	3.59532e+06	3.75356e+06	3.79141e+06	5.14452e+06	4.5265e+06	5.98626e+06	4.99072e+06	4.98945e+06
pme0274	3	C6H13NO2	6-Aminocaproic acid	Organic acids	Organic acids	60-32-2	2	9	9	9	672049	722230	723906	1.06792e+06	928828	1.02217e+06	885897	919917	868639	1.10907e+06	1.14535e+06	909983
MWS4301	9	C8H8O3	3-hydroxyphenylacetic acid	Phenolic acids	Phenolic acids	621-37-4	3	10959.3	9383.28	6569.28	10790.3	9	11728.8	95967.8	71748.2	64921.4	72562.7	73964.1	54898.3	51138.5	74468.1	69197.4
mws0289	4	C23H46NO7P	LysoPE 18:1	Lipids	LPE	89576-29-4	3	1.41899e+06	1.59874e+06	2.0261e+06	2.05197e+06	1.92464e+06	1.85124e+06	4.10118e+06	5.09369e+06	4.29088e+06	4.74057e+06	4.65431e+06	5.42937e+06	4.88111e+06	7.10464e+06	5.0942e+06
MWS20633g	4	C9H12NO6P	O-phosphate-L-tyrosine	Amino acids and derivatives	Amino acids and derivatives	21820-51-9	2	9	9	9	239653	322918	109129	3.70522e+06	3.56313e+06	3.42014e+06	5.33132e+06	3.59715e+06	3.169e+06	3.77351e+06	4.54883e+06	4.90851e+06
mws0874	4	C10H14N5O7P	3'-Adenylic Acid	Nucleotides and derivatives	Nucleotides and derivatives	84-21-9	2	184555	391389	254468	275179	359602	270291	884103	1.13296e+06	1.21515e+06	1.25119e+06	1.29065e+06	1.02252e+06	1.41778e+06	1.51861e+06	1.47348e+06
mws5035	9	C15H22N2O3	L-Leucyl-L-phenylalanine	Amino acids and derivatives	Amino acids and derivatives	56217-82-4	3	510560	484535	560840	313505	419292	446691	989970	1.0416e+06	898201	833431	883881	794596	1.03909e+06	911886	1.00711e+06
HX1361	4	C10H8O3	7-Methoxycoumarin	Lignans and Coumarins	Coumarins	531-59-9	1	939191	1.66797e+06	1.29821e+06	3.28865e+06	4.11393e+06	1.12322e+06	1.08405e+07	1.03588e+07	1.20964e+07	1.06418e+07	1.45222e+07	1.37623e+07	1.63322e+07	1.47435e+07	1.43185e+07
mws0263	4	C5H7NO3	5-Oxo-L-Proline	Amino acids and derivatives	Amino acids and derivatives	98-79-3	3	38575.1	31888.6	45855.9	44707.3	36893.2	50311.4	97190.3	73741.6	76609.7	102569	98270	96118.1	69917.6	114472	99861.6
pmb2855	5	C11H20N2O8	L-Glutamine-O-glycoside	Amino acids and derivatives	Amino acids and derivatives	-	3	356761	406035	529688	797265	1.3735e+06	898317	1.1118e+07	1.42063e+07	1.13452e+07	1.73781e+07	1.74818e+07	9.9959e+06	1.00446e+07	1.21781e+07	1.72497e+07
Zmfn000481	7	C14H22N2O16P2	Uridine-5'-Diphosphate-D-Xylose	Nucleotides and derivatives	Nucleotides and derivatives	3616-06-6	3	1.6379e+06	1.41348e+06	1.45611e+06	929409	693721	1.31854e+06	161629	105612	218907	187903	85654.8	156616	248826	250524	95194.6
mws0704	7	C2H8NO4P	O-Phosphorylethanolamine	Alkaloids	Alkaloids	1071-23-4	3	559702	478514	972556	454202	385323	577012	82743.5	96094.8	145657	134760	58863	104405	127092	129906	148816
Lmhp112042	5	C21H38O4	1-Linoleoylglycerol*	Lipids	Glycerol ester	2277-28-3	1	24596.7	20060.8	26548.6	22245.9	47923.5	27064.3	47106.4	52975.7	48626.8	44633.9	54280.5	58538.2	54072.3	30143.9	53079.2
Lmlp004754	5	C14H17NO7	Ehretioside B	Alkaloids	Phenolamine	156368-84-2	3	32185.2	47463.7	68244.4	79463.9	135490	78428.5	216804	199018	187647	222133	310329	274085	250333	194520	262878
Lmcn009539	3	C19H34O2	E,E,Z-1,3,12-Nonadecatriene-5,14-diol	Lipids	Free fatty acids	-	1	2.14719e+06	1.80224e+06	2.80317e+06	2.99346e+06	3.05976e+06	5.51114e+06	3.36367e+06	6.89813e+06	2.87748e+06	2.32228e+06	3.26944e+06	2.19277e+06	6.52669e+06	6.41501e+06	2.86697e+06
mws1038	7	C11H22N2O4S	Pantetheine	Alkaloids	Alkaloids	496-65-1	3	162411	170263	160947	150184	101722	130079	37400.4	41603.6	60921	62182.3	24599.8	56314.2	51989	49043.7	44135.9
mws0145	6	C8H8O3	O-Anisic acid (2-Methoxybenzoic acid)	Phenolic acids	Phenolic acids	529-75-9	3	22964.4	25431.8	21184.4	34803	28989.8	42764.6	16955.1	15608.5	21477.3	24195.4	24744.3	13401.4	13505.1	10690.5	16875.1
Lmmn000774	8	C15H20O9	Dihydrocaffeoylglucose	Phenolic acids	Phenolic acids	-	3	814894	818632	843909	686037	838514	895461	776671	502303	9	9	581244	428587	618287	914349	645169
mws0458	9	C8H8O3	Vanillin; 4-Hydroxy-3-Methoxybenzaldehyde	Phenolic acids	Phenolic acids	121-33-5	3	212122	325707	366688	355990	417229	344780	651460	492025	571580	562305	605928	511498	559509	561577	699278
mws0267	8	C3H6O4	DL-Glyceric Acid	Organic acids	Organic acids	473-81-4	3	4.67077e+06	3.46296e+06	2.60779e+06	1.37654e+06	1.70837e+06	1.94845e+06	1.81641e+06	2.68922e+06	2.35576e+06	2.69999e+06	2.08076e+06	2.03443e+06	3.26926e+06	2.07763e+06	2.44712e+06
mws0582	7	C11H19N3O6S	S-(Methyl)glutathione	Amino acids and derivatives	Amino acids and derivatives	2922-56-7	3	484898	388485	582766	259296	320854	486057	183826	190471	238559	164769	142321	168624	201450	225581	180971
Lmrj002244	5	C10H14N2O2	Cyclo(Pro-Pro)	Amino acids and derivatives	Amino acids and derivatives	6708-06-1	3	9	9	9	30846.7	39406.5	57663.5	104210	89143.2	124609	106340	113947	112276	107798	75717.9	174033
mws0014	4	C10H10O4	Ferulic acid*	Phenolic acids	Phenolic acids	537-98-4	1	387926	625272	302503	4.75278e+06	7.58323e+06	1.123e+06	2.33364e+07	2.41432e+07	2.84687e+07	2.45421e+07	2.98635e+07	2.47573e+07	3.13939e+07	3.16222e+07	30012516
pme0422	4	C10H10O4	Isoferulic Acid*	Phenolic acids	Phenolic acids	25522-33-2	1	387926	625272	302503	4.75278e+06	7.58323e+06	1.123e+06	2.33364e+07	2.41432e+07	2.84687e+07	2.45421e+07	2.98635e+07	2.47573e+07	3.13939e+07	3.16222e+07	30012516
mws1589	6	C18H32O16	D-Panose	Others	Saccharides	33401-87-5	2	1.27248e+06	1.44769e+06	1.80187e+06	2.84049e+06	3.50061e+06	2.92587e+06	2.67481e+06	2.19311e+06	2.59879e+06	2.10424e+06	1.93501e+06	2.40459e+06	2.07757e+06	2.14784e+06	2.09411e+06
Hmgp002804	6	C25H35O6N3	N1,N10-Dihydrocaffeoylspermidine	Alkaloids	Phenolamine	-	1	205637	193966	155646	135050	169018	354654	196160	213048	215764	256109	107749	115831	131091	102631	79747.2
MWS4471	9	C6H10N2O4	N-Alpha-Acetyl-L-Asparagine	Amino acids and derivatives	Amino acids and derivatives	4033-40-3	3	31593.7	64963.6	40705.6	79348.7	61088.4	62464.3	121567	169145	121208	103296	136102	140698	111207	139238	133556
Zmlp003063	2	C33H40O19	Luteolin-7-O-(2''-O-rhamnosyl)rutinoside	Flavonoids	Flavones	-	3	394857	543942	404391	440903	511118	487775	1.07852e+06	1.04183e+06	687095	945476	1.89855e+06	1.70696e+06	834878	856931	773539
Lmhp008924	5	C27H50NO7P	LysoPC 19:3	Lipids	LPC	-	3	9	9	9	10147.3	19682.8	9	62826.3	75212.7	52318.5	69172.7	89703.7	63713.9	51175.4	75944.9	73985.4
mws1422	4	C15H14O5	Epiafzelechin	Flavonoids	Flavanols	24808-04-6	3	543652	566809	630313	730104	803173	658175	1.71243e+06	1.8026e+06	1.71513e+06	1.98844e+06	2.09092e+06	1.97646e+06	1.93476e+06	2.23546e+06	2.1131e+06
mws1587	8	C6H13NO2	L-Norleucine*	Amino acids and derivatives	Amino acids and derivatives	327-57-1	3	1.75623e+07	1.66696e+07	1.41033e+07	9.28433e+06	7.89754e+06	1.06684e+07	1.62237e+07	1.13743e+07	1.35526e+07	1.14357e+07	1.2604e+07	1.34301e+07	1.95542e+07	2.15912e+07	1.60227e+07
mws1174	1	C17H14O6	3-O-Acetylpinobanksin	Flavonoids	Flavanonols	52117-69-8	3	9	9	9	9	9	9	103056	23306.4	22012.6	19481.1	26416.7	47391.7	9	9	9
pme0040	9	C5H5N5	Adenine	Nucleotides and derivatives	Nucleotides and derivatives	73-24-5	1	971948	967278	858933	2.8436e+06	4.7326e+06	2.19288e+06	1.25817e+07	1.16318e+07	1.13309e+07	1.05523e+07	1.1355e+07	9.964e+06	1.15385e+07	1.18556e+07	1.50936e+07
Lmcn009122	2	C16H30O2	(7Z)-Hexadecenoic acid	Lipids	Free fatty acids	2416-19-5	1	8866.84	4931.9	11470.3	16563.5	10188.4	6168.91	11577.5	9438.08	9533.32	7689.95	10861.3	39831.4	9379.18	7992.84	6533.96
mws0361	2	C16H30O2	Palmitoleic Acid	Lipids	Free fatty acids	373-49-9	1	8866.84	4931.9	11470.3	16563.5	10188.4	6168.91	11577.5	9438.08	9533.32	7689.95	10861.3	39831.4	9379.18	7992.84	6533.96
pmb0856	4	C23H46NO7P	LysoPE 18:1(2n isomer)	Lipids	LPE	-	3	1.21221e+06	1.39361e+06	2.22982e+06	1.89485e+06	4.52084e+06	3.88788e+06	6.22242e+06	8.06067e+06	1.0136e+07	9.50902e+06	1.0859e+07	1.02926e+07	9.34538e+06	1.30143e+07	7.76314e+06
Hmbp001276	7	C8H8O4	Gallacetophenone	Phenolic acids	Phenolic acids	528-21-2	3	288587	306459	394448	370061	286800	479720	216256	331860	176570	265348	202724	162572	168660	142361	187452
Lmyn007622	9	C18H36O5	9,10,18-Trihydroxystearic acid	Lipids	Free fatty acids	496-86-6	3	9	9	9	9	9	9	21517	21982.2	18179.7	18613	19227.1	21364.2	22149.9	21744.5	24552.8
NK10253223	7	C8H9NO3	2-Amino-3-methoxybenzoic acid	Phenolic acids	Phenolic acids	3177-80-8	3	1.30761e+06	1.33292e+06	1.46329e+06	1.034e+06	1.12399e+06	1.18087e+06	401931	846814	637653	823973	850469	965189	922293	1.033e+06	865362
pme1194	8	C9H13N3O4	2'-Deoxycytidine	Nucleotides and derivatives	Nucleotides and derivatives	951-77-9	3	273625	214464	186626	136712	125604	137466	158790	126849	152489	121981	100351	109344	148084	115495	110721
Hmtn001288	4	C9H10O4	Methyl 2,4-dihydroxyphenylacetate	Phenolic acids	Phenolic acids	67828-42-6	1	131937	167370	256517	551083	686717	304367	1.18118e+06	1.15855e+06	1.15111e+06	1.31742e+06	1.23667e+06	1.46683e+06	1.85721e+06	1.25524e+06	1.65654e+06
pmb0603	8	C28H32O16	Chrysoeriol-7,4'-di-O-glucoside	Flavonoids	Flavones	-	3	87775.2	177458	70796.9	90730	70222.8	50086.4	51681.7	93852.1	56460.1	54070.9	64639.1	83493.3	156043	79372.5	185978
pmb2654	8	C19H27NO12	Anthranilate-1-O-Sophoroside	Phenolic acids	Phenolic acids	-	3	1.06292e+06	698828	307412	852824	266557	137986	330765	119693	226827	126099	106834	643693	914550	736863	89173.9
ML10180524	4	C9H13N3O5	Cytarabine	Nucleotides and derivatives	Nucleotides and derivatives	147-94-4	1	322534	576556	394726	2.15554e+06	2.22927e+06	936511	1.28909e+07	1.58815e+07	9.9247e+06	1.61063e+07	1.85103e+07	1.26019e+07	1.25701e+07	1.44533e+07	1.8108e+07
pme2433	7	C4H11NO2	Diethanolamine	Alkaloids	Alkaloids	111-42-2	3	48687.3	38634.6	64227.5	33666.4	33992.5	48566.9	23728.2	29827.6	26223.3	15861.5	19984.2	25081.9	19239.9	21160.7	8888.06
pmn001525	6	C23H26O11	3,5-Digalloylshikimic acid	Phenolic acids	Phenolic acids	95753-52-9	3	10437.7	27979.8	21663.9	46830.6	75089.7	33109.5	39622.1	56710.1	31789.8	24705.5	36837.9	23822.4	17880.5	25216.1	22743.1
Qagp002804	1	C31H43N3O11	Lycibarbarspermidine A	Alkaloids	Phenolamine	-	2	4.36153e+06	3.53123e+06	2.23764e+06	2.55542e+06	3.0933e+06	7.28235e+06	5.11156e+06	4.09946e+06	5.04878e+06	5.21557e+06	2.30141e+06	2.12525e+06	2.32065e+06	1.87927e+06	1.20743e+06
pmb0197	4	C11H15N5O5	N7-Methylguanosine	Nucleotides and derivatives	Nucleotides and derivatives	20244-86-4	3	111470	104243	90868.4	118779	153995	91313.6	258069	242082	279863	241769	425660	332466	340701	366352	442743
pmp001198	4	C6H13NO2	6-Deoxyfagomine	Alkaloids	Piperidine alkaloids	197449-09-5	3	24016.4	9	27759.3	8100.6	17591.6	34145.3	9	16282	22502.4	39687.2	41241.1	9	47732.2	50576.6	50194.2
Lmsn004797	5	C21H24O11	3-Hydroxyphloretin-4'-O-glucoside	Flavonoids	Chalcones	-	3	57262.1	40789.7	42133	46133.7	28628.6	51779.7	49140.5	91219.4	79784.9	79955.1	84919.5	97029.9	62551.1	56721.1	70210.2
pma0791	2	C24H24O13	Naringenin-7-O-(6''-malonyl)glucoside	Flavonoids	Flavanones	-	3	1.02051e+06	568188	740499	820620	1.06924e+06	1.24555e+06	909265	1.27609e+06	2.4472e+06	706561	6.15937e+06	642834	569138	686576	961283
Lmxp000939	9	C5H5N5	Zarzissine	Alkaloids	Alkaloids	160568-14-9	1	1.11589e+06	1.05704e+06	626642	2.11229e+06	4.18574e+06	2.57826e+06	1.12847e+07	1.37841e+07	1.29664e+07	8.03244e+06	1.25581e+07	6.67328e+06	8.14667e+06	8.44875e+06	1.24379e+07
Lmsp003161	6	C33H40O20	Kaempferol-3-O-sophoroside-7-O-rhamnoside*	Flavonoids	Flavonols	-	2	3.22628e+06	2.55765e+06	3.04939e+06	5.6947e+06	4.46753e+06	1.22515e+07	2.66397e+06	1.86374e+06	2.549e+06	2.80044e+06	2.28669e+06	4.1461e+06	2.72699e+06	4.55333e+06	2.7417e+06
MWSHY0080	6	C27H30O15	Luteolin-7-O-neohesperidoside (Lonicerin)	Flavonoids	Flavones	25694-72-8	1	4.08501e+06	3.47434e+06	1.59226e+07	1.06077e+07	1.2015e+07	7.44182e+06	2.17845e+06	3.73811e+06	2.87649e+06	5.92294e+06	5.72135e+06	1.65867e+07	1.55147e+06	2.16005e+06	4.27616e+06
pmb0296	9	C21H40O4	1-Oleoyl-Sn-Glycerol	Lipids	Glycerol ester	129784-87-8	3	38125.5	56019.7	75595.2	71728.9	74486.9	84016.3	116097	233144	127543	141705	162632	153251	156319	145398	185543
Lmhp010514	5	C25H48NO7P	LysoPE 20:2(2n isomer)	Lipids	LPE	-	3	16868.4	11291	12340.6	12068.1	21792.1	15051.8	31703.5	31855.8	23311.2	23562.2	50488.9	27867.3	36163.5	30144	28110.7
Lmmp002463	1	C28H32O16	Sexangularetin-3-O-glucoside-7-O-rhamnoside	Flavonoids	Flavonols	-	1	2.54848e+07	1.59435e+07	1.4427e+07	21406150	1.04133e+07	2.00462e+07	6.10338e+07	7.04817e+07	2.79288e+07	1.83804e+07	3.00493e+07	1.5125e+07	2.13452e+07	9.36855e+06	2.20493e+07
Smhn002274	4	C19H32O7	Blumenol C glucoside; Byzantionoside B	Terpenoids	Terpene	135820-80-3	3	239835	207401	308312	384017	454669	347988	526477	452632	578188	898271	1.05633e+06	452534	564436	800350	1.30559e+06
Lmhp008440	4	C20H40NO7P	LysoPE 15:1	Lipids	LPE	-	2	9	20597.1	28405	18985.8	19066.6	10700.6	25268.2	23836.5	25948.2	25326.3	39273.5	28029.1	29814.9	37602.5	33412.3
Hahn002315	4	C28H36O13	syringaresinol-4-O-β-D-glucopyranoside	Others	Others	-	2	198082	251450	285409	305801	932682	565840	892114	1.28083e+06	866348	952423	1.0679e+06	880396	821539	1.10281e+06	1.49991e+06
pmd0155	4	C21H43O7P	LysoPA 18:0	Lipids	Glycerol ester	22002-86-4	3	9	9	9	161637	285663	217599	337892	730071	9	389805	1.09469e+06	1.04339e+06	947182	1.3366e+06	910710
pme2459	7	C21H20O11	Luteolin-7-O-glucoside (Cynaroside)	Flavonoids	Flavones	5373-11-5	1	2.1114e+07	1.67902e+07	1.58247e+07	13791954	2.55266e+07	1.14712e+07	6.40225e+06	1.28946e+07	6.70293e+06	9.74066e+06	1.03212e+07	1.42934e+07	4.95755e+06	7.30764e+06	1.02852e+07
pmb0739	9	C32H34O15	Tricin-4'-O-(syringyl alcohol)ether-7-O-glucoside	Flavonoids	Flavones	-	3	9	9	9	9	9	9	40140.6	72146.4	28199.3	41668.5	24174.4	20762.7	46553.9	20720.2	23671.9
pmb3075	5	C16H16O7	3-O-p-Coumaroylshikimic acid	Phenolic acids	Phenolic acids	-	3	19233.8	20706	22893.5	24908.3	31480.7	15770.1	32699.5	65323.7	22684.3	39181.1	72753.2	29006.3	54349.6	22854.5	50070.4
