# Supplementary material for: Multiomics provides insights into dynamic changes of aromatic profile during flue-curing process in tobacco (Nicotiana tabacum L.) leaves
Source: BMC Plant Biol. 2025 Feb 24;25:244. doi: 10.1186/s12870-025-06273-8 (PMC11849165; doi:10.1186/s12870-025-06273-8)
Supplement: Supplementary file 1 — Supplementary Material 1 [file 12870_2025_6273_MOESM1_ESM.zip › Additional file2/Additional file 3/Table S2.xlsx]

## Sheet: Sheet1
Table S2: The 35 significantly different volatile compounds (SDVs)
Index	Compounds	Class I	Threshold	rOAV
				T1	T2	T3	T4	T5	Ordor	Type
KMW0608	3-Mercaptohexanol	Alcohol	6e-05	143.94	229.24	407.14	377.29	389.97	sulfury, fruity, tropical	up
KMW0355	trans,cis-2,6-Nonadien-1-ol	Alcohol	0.001	466.17	265.71	195.44	187.1	274.85	green, cucumber, oily, violet, leafy	down
KMW0344	1-Nonanol	Alcohol	0.0053	179.65	97.42	52.58	49.04	83.18	fresh, clean, fatty, floral, rose, orange, dusty, wet, oily	down
KMW0048	1-Butanol, 3-methyl-	Alcohol	0.004	1.35	2	5.38	3.8	7.48	whiskey, malty, burnt	up
KMW0517	2-Undecenal, E-	Aldehyde	0.00078	21.72	26.94	116.18	64.5	80.33	fresh, fruity, citrus, orange, peel	up
KMW0407	2,4-Nonadienal, (E,E)-	Aldehyde	0.00016	86.59	100.49	928.23	720.62	844.82	fatty, melon, waxy, green, violet, leafy, cucumber, tropical, fruity, chicken	up
KMW0338	2-Nonenal, (E)-	Aldehyde	8e-05	3441.64	1910.32	1196.08	1130	1799.19	fatty, green, cucumber, aldehydic, citrus	down
KMW0123	4-Heptenal, (Z)-	Aldehyde	2.5e-05	716.16	1081.14	1557.91	1569.29	1614.5	oily, fatty, green, dairy, milky, creamy	up
D219	BenzAldehyde, 4-methoxy-	Aldehyde	0.0002	397.9	309.89	232.06	216.02	258.33	sweet, powdery, mimosa, floral, hawthorn, balsamic	down
XMW1401	n-Valeric acid cis-3-hexenyl ester	Ester	0.06	16.3	12.53	9.1	8.09	10.08	green, fruity, apple, pear, kiwi, unripe, banana, tropical	down
NMW0016	Acetic acid, cyclohexyl ester	Ester	0.0016	2.04	1.84	4.55	3.51	4.63	fruity, sweet, musty, ethereal	up
KMW0288	Heptanoic acid, ethyl ester	Ester	0.002	9.83	7.15	4.25	3.82	4.92	fruity, pineapple, cognac, rummy, wine	down
D248	Propanoic acid, 2-methyl-, heptyl ester	Ester	0.012	31.13	23.72	17.44	15.64	19.65	sweet, green, fruity, warm floral, apple, cherry, apricot	down
WMW0176	2H-Pyran-2-one, tetrahydro-6-methyl-	Heterocyclic compound	0.0268	4.96	3.37	2.19	1.91	2.54	creamy, fruity, coconut	down
WMW0050	2(4H)-Benzofuranone, 5,6,7,7a-tetrahydro-4,4,7a-trimethyl-, (R)-	Heterocyclic compound	0.0021	27.12	42.39	198.28	153.25	197.9	musky, coumarin	up
KMW0383	2(5H)-Furanone, 5-ethyl-3-hydroxy-4-methyl-	Heterocyclic compound	2e-06	786036	584933	448744	384667	470017	sweet, fruity, caramel, maple, fenugreek, brown, sugar, nutty, chicory, praline, butterscotch	down
KMW0380	Pyrazine, 2-methoxy-3-(2-methylpropyl)-	Heterocyclic compound	2e-06	9.44776e+06	6.96647e+06	5.54286e+06	4.71912e+06	5.75397e+06	green bell pepper, pea, galbanum	down
KMW0351	Pyrazine, 2,3-diethyl-5-methyl-	Heterocyclic compound	3.1e-05	59.48	88.95	396.65	319.73	324.58	musty, nut skin, earthy, roasted, hazelnut, toasted, potato, dusty, foliage, vegetable	up
KMW0278	Ethanone, 1-(2-thienyl)-	Heterocyclic compound	0.001	71.21	51.65	30.66	28.49	35.17	sulfury, nutty, hazelnut, walnut	down
D323	Pyrazine, 2-methyl-3-(methylthio)-	Heterocyclic compound	0.001	14.73	11.34	8.58	7.39	8.81	roasted meat, nutty, almond, vegetable	down
XMW0186	3,5-Octadien-2-one, (E,E)-	Ketone	0.0005	44.88	107.17	412.05	239.15	251.14	fruity, green, grassy	up
XMW0008	Isophorone	Ketone	0.011	1.25	1.4	2.76	3.1	2.73	cool, woody, sweet, green, camphor, fruity, musty, cedarwood, tobacco, leathery	up
KMW0563	5,9-Undecadien-2-one, 6,10-dimethyl-, (E)-	Ketone	0.01	6.36	5.5	17	10.89	20.35	fresh, green, fruity, waxy, rose, woody, magnolia, tropical	up
KMW0176	5-Hepten-2-one, 6-methyl-	Ketone	0.05	1.52	2.67	7.34	5.7	6.37	herbal, green, citrus, musty, lemon grass	up
KMW0258	2-methoxy-Phenol	Phenol	0.0016	291.75	206.69	114.05	106.18	137.75	nutty	down
KMW0466	3-Cyclohexene-1-methanethiol, .alpha.,.alpha.,4-trimethyl-	Sulfur compounds	2e-08	84.91	97.61	3.4095e+06	2.03454e+06	3.91339e+06	sulfury, aromatic, grapefruit, naphthyl, resinous, woody	up
D94	Benzenemethanethiol	Sulfur compounds	3.5e-06	18196.6	13193.5	10927	10404.3	11157.5	sharp, alliaceous, onion, sulfury, garlic, horseradish, minty, coffee	down
WMW0023	(+)-alpha-Pinene	Terpenoids	0.0053	3.08	1.04	1.72	1.12	5.69	harsh, terpene, aromatic, minty	up
NMW0074	Bicyclo[3.1.1]hept-2-ene-2-methanol, 6,6-dimethyl-	Terpenoids	0.007	5.43	4.56	3.78	2.73	3.44	woody, minty	down
KMW0554	.alpha.-Ionone	Terpenoids	0.00378	5.95	3.75	3.66	3.02	4.68	sweet, woody, floral, violet, orris, tropical, fruity	down
KMW0434	2,6,6-trimethyl-1-Cyclohexene-1-carboxaldehyde	Terpenoids	0.003	1.09	1.51	6.33	7.32	7	tropical, saffron, herbal, clean, rose, sweet, tobacco, damascone, fruity	up
KMW0417	2-Cyclohexen-1-ol, 2-methyl-5-(1-methylethenyl)-, cis-	Terpenoids	0.25	37.22	28.6	20.46	18.36	23.03	caraway	down
KMW0370	2-Methylisoborneol	Terpenoids	0.00048	1025.73	762	594.68	490.64	619.12	earthy, musty	down
KMW0291	Linalool	Terpenoids	0.006	118.85	86.31	55.15	52.56	63.55	floral, green	down
KMW0199	.beta.-Myrcene	Terpenoids	0.015	1.23	2.12	6.46	4.97	5.5	musty, balsamic, spice	up
