# Supplementary material for: Multiomics provides insights into dynamic changes of aromatic profile during flue-curing process in tobacco (Nicotiana tabacum L.) leaves
Source: BMC Plant Biol. 2025 Feb 24;25:244. doi: 10.1186/s12870-025-06273-8 (PMC11849165; doi:10.1186/s12870-025-06273-8)
Supplement: Supplementary file 1 — Supplementary Material 1 [file 12870_2025_6273_MOESM1_ESM.zip › Additional file2/Additional file 6/Table S4.xlsx]

## Sheet: Sheet1
Table S4: C1(T1_vs_T2); C2(T1_vs_T3); C3(T1_vs_T4); C4(T1_vs_T5) venn_result
Index	Formula	Compounds	Class I	Class II	CAS	Level	T1_vs_T2	T1_vs_T3	T1_vs_T4	T1_vs_T5	T1-1	T1-2	T1-3	T2-1	T2-2	T2-3	T3-1	T3-2	T3-3	T4-1	T4-2	T4-3	T5-1	T5-2	T5-3	cpd_ID	kegg_map
Zmjn004133	C18H32O4	9S-Hydroperoxy-10E,12Z-octadecadienoic acid	Lipids	Free fatty acids	5502-91-0	3	up	up	up	up	64761.8	92115.2	89928.9	145012	277714	136419	1.00292e+06	1.12658e+06	781150	1.00143e+06	1.62512e+06	891200	956450	1.05542e+06	1.08599e+06	C14827	ko00591,ko01100
Lmhp010190	C26H52NO7P	LysoPC 18:1(2n isomer)	Lipids	LPC	-	1	FALSE	up	up	up	296396	292615	361342	404100	522368	449209	854177	1.03812e+06	909694	1.04688e+06	1.05066e+06	1.18083e+06	1.12761e+06	1.03009e+06	1.01037e+06	-	-
MWSslk183	C15H10O4	7,8-Dihydroxy-4-phenylcoumarin	Lignans and Coumarins	Coumarins	842-01-3	3	FALSE	up	up	up	9	9	9	9	9	9	549311	526030	402925	585444	777160	616220	731253	682741	829585	-	-
pmp001273	C26H50NO7P	LysoPC 18:2	Lipids	LPC	-	1	FALSE	up	up	up	1.49552e+06	2.20713e+06	2.38962e+06	2.24712e+06	3.26567e+06	2.02962e+06	4.8752e+06	6.12943e+06	5.50292e+06	6.1227e+06	7.14026e+06	7.27183e+06	5.91058e+06	6.71846e+06	7.35064e+06	-	-
pme2122	C5H9N3	Histamine	Alkaloids	Alkaloids	51-45-6	3	FALSE	up	up	up	589020	604183	761449	1.00931e+06	1.78291e+06	1.02369e+06	5.05992e+06	8.58885e+06	5.67057e+06	6.08075e+06	7.27225e+06	3.71782e+06	4.87834e+06	4.95537e+06	6.25756e+06	C00388	ko00340,ko01100,ko01110
Hmbn002692	C22H30O14	6'-O-Feruloyl-D-sucrose	Phenolic acids	Phenolic acids	118230-77-6	3	up	up	up	up	48471	198339	190872	331889	359912	296824	613818	610974	665346	610716	714718	737811	829389	744808	751895	-	-
MWSHY0089	C16H14O5	5,4'-Dihydroxy-7-methoxyflavanone (Sakuranetin)	Flavonoids	Flavanones	2957-21-3	3	up	FALSE	FALSE	FALSE	66140.6	73949	65191.7	74421.3	461034	116315	114676	99527.4	97108.6	124784	99457.3	90418.6	122320	432092	55895.1	C09833	ko00941,ko01110
Lmbn005443	C18H30O3	13-KODE; (9Z,11E)-13-Oxooctadeca-9,11-dienoic acid	Lipids	Free fatty acids	54739-30-9	1	up	up	up	up	11082.8	21417.2	24085.5	76805.5	129132	50796.7	1.18507e+06	1.37468e+06	882594	909063	1.22572e+06	856408	993940	1.26707e+06	1.2019e+06	C14765	ko00591
Lmbn001981	C7H6O3	2,5-Dihydroxybenzaldehyde	Phenolic acids	Phenolic acids	1194-98-5	1	FALSE	up	up	up	625399	812760	631068	826809	1.27745e+06	612941	6.69524e+06	8.33279e+06	5.52361e+06	7.01193e+06	7.70258e+06	5.76867e+06	4.95973e+06	5.72806e+06	6.69388e+06	C05585	ko00350,ko01100
mws1051	C15H23N6O5S+	S-Adenosylmethionine	Amino acids and derivatives	Amino acids and derivatives	485-80-3	3	FALSE	down	down	down	5.72967e+06	4.31365e+06	5.74369e+06	2.81557e+06	2.22794e+06	4.72607e+06	742447	638882	972150	835724	607231	726713	1.0107e+06	988876	505485	-	-
mws0749	C7H6O3	4-Hydroxybenzoic acid	Phenolic acids	Phenolic acids	99-96-7	2	FALSE	up	up	up	908526	1.15211e+06	929427	1.29854e+06	1.6755e+06	990146	8.43063e+06	1.05815e+07	6.45493e+06	8.5657e+06	9.28777e+06	7.3047e+06	6.35558e+06	7.33925e+06	8.57457e+06	C00156	ko00130,ko00790,ko01100,ko01110,ko01240
pme1975	C3H4O4	Malonic acid	Organic acids	Organic acids	141-82-2	3	FALSE	up	up	up	948406	1.03237e+06	976808	1.49077e+06	2.64326e+06	1.50943e+06	4.90004e+06	5.93891e+06	4.48023e+06	6.15123e+06	5.77249e+06	3.87831e+06	4.36916e+06	4.14978e+06	5.61372e+06	C00383	ko00061,ko00240,ko00410,ko01100,ko01212
pmb0855	C24H50NO7P	LysoPC 16:0	Lipids	LPC	17364-16-8	1	FALSE	up	up	up	829785	1.11494e+06	1.35717e+06	1.81124e+06	2.27594e+06	1.43723e+06	3.05163e+06	3.45116e+06	3.04281e+06	3.40711e+06	3.60356e+06	3.67516e+06	3.51864e+06	3.6051e+06	3.73807e+06	-	-
mws0126	C26H54NO7P	LysoPC 18:0	Lipids	LPC	19420-57-6	1	FALSE	up	up	up	6.23227e+06	7.41329e+06	9.1905e+06	1.21648e+07	1.6629e+07	1.01121e+07	3.10594e+07	3.2006e+07	3.19176e+07	3.29857e+07	3.86673e+07	3.63281e+07	3.69659e+07	3.71814e+07	3.70726e+07	-	-
Wafn002827	C16H22O9	Dihydroferulic acid glucoside	Phenolic acids	Phenolic acids	-	2	FALSE	up	FALSE	FALSE	2.71568e+06	2.81449e+06	2.68638e+06	2.3567e+06	3.63609e+06	5.04436e+06	8.6784e+06	7.42056e+06	6.51256e+06	1.08716e+07	2.66497e+06	2.21841e+06	3.29933e+06	2.26666e+06	1.77568e+06	-	-
mws0983	C20H39NO2	N-Oleoylethanolamine	Alkaloids	Alkaloids	111-58-0	1	up	up	up	up	8426.94	10716	11339.2	30967.8	33023.6	30200.2	60276.2	64100.5	69478.3	57539.7	68399	74115.8	57574.1	57143.2	71860.1	C20792	-
mws5045	C12H24O3	12-Hydroxydodecanoic acid	Lipids	Free fatty acids	505-95-3	3	FALSE	up	up	up	5925.8	9639.86	5436.19	7831.46	10722.7	7311.37	17125.4	15578.2	13868.9	13311.7	18278.7	20105.1	17058.4	19776.9	15414.3	C08317	-
Wmqn000812	C10H8O4	Scopoletin (7-Hydroxy-6-methoxycoumarin)	Lignans and Coumarins	Coumarins	92-61-5	1	up	up	up	up	1.27701e+06	1.99742e+06	1.33428e+06	5.61631e+06	9.9619e+06	2.66367e+06	5.74675e+07	5.37531e+07	5.07071e+07	5.06989e+07	5.16453e+07	4.25971e+07	4.8988e+07	4.86602e+07	5.73804e+07	C01752	ko00999,ko01110
mws1639	C11H10O5	Isofraxidin	Lignans and Coumarins	Coumarins	486-21-5	2	up	up	up	up	177390	277874	166285	715514	1.52524e+06	370903	5.43064e+06	5.51605e+06	4.37242e+06	5.7039e+06	4.99149e+06	3.93665e+06	4.40263e+06	3.59719e+06	5.53484e+06	C17480	-
Hmqn003054	C18H34O5	9,10,11-Trihydroxy-12-octadecenoic acid	Lipids	Free fatty acids	61911-67-9	1	up	up	up	up	73709.6	86533.1	115305	165948	333858	149959	1.22051e+06	1.43199e+06	1.0309e+06	1.26708e+06	1.42145e+06	1.38873e+06	1.33797e+06	1.47956e+06	1.63001e+06	-	-
mws1417	C9H7NO2	Indole-3-carboxylic acid*	Alkaloids	Plumerane	771-50-6	3	up	up	up	up	20372.3	28463.9	23208.3	59564.7	94482.7	41061.2	1.85395e+06	1.53816e+06	1.22596e+06	1.6258e+06	1.39384e+06	982350	908723	1.19347e+06	1.45748e+06	C19837	-
pmd0143	C28H58NO7P	LysoPC 20:0	Lipids	LPC	108341-80-6	3	FALSE	up	up	up	6029.84	6463.48	8015.53	10373.5	16305.7	9808.56	33989.8	28433.7	30018.2	38692.7	42393.4	37153.3	35403.3	41063.1	38055.3	-	-
MWSmce183	C8H8O3	D-Mandelic acid	Organic acids	Organic acids	611-71-2	3	up	up	up	up	9	9	9	4721.85	9	3755.28	45593.8	36250.3	29276	31968.5	39825.8	33877.5	33108.5	30059.6	35986.5	-	-
Wafn011571	C18H32O3	alpha-Hydroxylinoleic acid	Lipids	Free fatty acids	57818-44-7	1	FALSE	up	up	up	259789	273878	311172	403858	600400	383450	2.06462e+06	2.31718e+06	1.6553e+06	1.92334e+06	2.06798e+06	1.84519e+06	1.77309e+06	1.96246e+06	2.17477e+06	-	-
MWStz057	C28H42N4O6	Kukoamine A	Alkaloids	Phenolamine	75288-96-9	3	FALSE	up	up	up	15517.2	16382.1	17314.5	22520.2	22879	18547.6	55387.4	63379.7	55371.6	57250.4	41262.7	51818.7	51685	61492.3	54896.3	C17615	-
pme2776	C10H12N4O4	2'-Deoxyinosine	Nucleotides and derivatives	Nucleotides and derivatives	890-38-0	3	FALSE	up	up	up	75310.8	84392.9	86959.3	133054	153427	123756	369130	539484	370231	466229	446337	427747	502147	461604	390914	C05512	ko00230,ko01100,ko01232,ko02010
Lmhp010515	C25H52NO7P	LysoPC 17:0(2n isomer)	Lipids	LPC	-	1	FALSE	up	up	up	1.2452e+06	1.22106e+06	1.55052e+06	1.98899e+06	3.3976e+06	1.76313e+06	6.96355e+06	7.69468e+06	6.80102e+06	8.32891e+06	8.52306e+06	6.69345e+06	8.21353e+06	9.54559e+06	7.55625e+06	-	-
Lmhp009129	C23H48NO7P	LysoPC 15:0(2n isomer)	Lipids	LPC	-	1	up	up	up	up	498696	953923	678764	3.70452e+06	7.35235e+06	1.55947e+06	1.5734e+07	2.10882e+07	1.4651e+07	1.89488e+07	2.06011e+07	1.87821e+07	1.56254e+07	1.85181e+07	1.71439e+07	-	-
pmf0289	C15H21N5O4	Riboprine	Nucleotides and derivatives	Nucleotides and derivatives	7724-76-7	3	FALSE	up	up	up	41210.9	67658.4	32479.5	35122.2	81811.4	51501.3	216702	202106	197587	218366	183117	139573	194152	200187	245319	C16427	ko00908,ko01110
pmp001244	C14H20NO4+	Caffeoylcholine	Alkaloids	Phenolamine	87189-10-4	3	up	up	up	up	15228.7	43800.3	57671.6	162667	284715	99661.4	3.29902e+06	4.00033e+06	3.12055e+06	2.98708e+06	8.9552e+06	5.63536e+06	9.31181e+06	5.46398e+06	5.55157e+06	-	-
mws0463	C16H14O6	Hesperetin	Flavonoids	Flavanones	520-33-2	3	FALSE	up	up	up	4423.97	7355.35	9	19026.3	23684.3	6628.37	136925	122107	82159.2	86242.3	123904	122965	77811.4	108954	108711	C01709	ko00941
MWSmce340	C12H14N2O	L-Praziquanamine	Alkaloids	Isoquinoline alkaloids	99746-73-3	2	FALSE	up	up	up	1.19004e+06	1.04857e+06	1.08751e+06	1.10551e+06	1.48193e+06	1.43911e+06	3.80601e+06	3.23884e+06	2.48254e+06	3.09899e+06	3.31698e+06	3.02902e+06	2.89254e+06	3.06962e+06	2.84296e+06	-	-
pme3967	C12H17N5O5	2-(Dimethylamino)guanosine	Nucleotides and derivatives	Nucleotides and derivatives	2140-67-2	1	up	up	up	up	519617	861258	838722	2.15021e+06	3.38856e+06	1.41631e+06	6.99325e+06	7.12871e+06	6.17144e+06	6.78765e+06	7.10467e+06	6.55275e+06	5.92896e+06	6.55778e+06	7.41665e+06	-	-
Lmhp011388	C21H36O4	2-α-Linolenoyl-glycerol*	Lipids	Glycerol ester	55268-58-1	1	FALSE	up	up	up	2.96284e+06	3.03686e+06	4.90541e+06	6.62861e+06	7.95561e+06	5.13719e+06	9.68566e+06	8.73702e+06	8.14932e+06	8.00044e+06	9.37375e+06	6.89509e+06	7.94102e+06	7.61949e+06	8.70842e+06	-	-
pmb2221	C18H39NO3	4-Hydroxysphinganine	Lipids	Sphingolipids	554-62-1	1	FALSE	up	up	up	1.29069e+06	1.50189e+06	1.70598e+06	2.06109e+06	2.51161e+06	1.42362e+06	5.48506e+06	5.15801e+06	4.78191e+06	5.52618e+06	5.63543e+06	5.16896e+06	4.14018e+06	4.09391e+06	5.39218e+06	C12144	ko00600,ko01100
mws1715	C10H13N5O3	Cordycepin (3'-Deoxyadenosine)	Nucleotides and derivatives	Nucleotides and derivatives	73-03-0	1	FALSE	up	up	up	488393	616407	605118	894498	1.23184e+06	849362	3.41362e+06	4.41421e+06	3.11955e+06	3.64422e+06	4.00755e+06	3.45934e+06	3.94269e+06	4.1115e+06	3.06959e+06	C08431	-
Lmtn002233	C15H20O8	Androsin	Phenolic acids	Phenolic acids	531-28-2	2	FALSE	up	up	up	400445	470306	492244	495748	849309	579452	1.9771e+06	1.92647e+06	1.65054e+06	1.35752e+06	2.56879e+06	1.55152e+06	2.18213e+06	1.45965e+06	1.93322e+06	-	-
MWS1900	C11H20O4	Undecanedioic acid	Lipids	Free fatty acids	1852-04-6	1	FALSE	up	up	up	77209.7	88877.5	116536	117261	120021	94508.9	307768	333840	267521	300590	292653	260467	278002	278150	294425	-	-
Hmcp003783	C13H10N2O	1-Acetyl-β-carboline	Alkaloids	Plumerane	-	3	up	up	up	up	9	9	9	22907	22260.5	30748.4	250084	255799	189046	278193	405585	326054	321012	347021	408016	-	-
pme1201	C15H14O5	Phloretin	Flavonoids	Chalcones	60-82-2	3	FALSE	up	up	up	37403.9	37638.1	29863.4	50524.6	70457.7	46342.5	109946	134547	109713	107796	130134	140876	109948	127814	121608	C00774	ko00941,ko01110
pmb0374	C5H5N5	2-Aminopurine	Nucleotides and derivatives	Nucleotides and derivatives	452-06-2	1	FALSE	up	up	up	1.26851e+07	1.29508e+07	1.2803e+07	1.43845e+07	2.20896e+07	1.48023e+07	2.97962e+07	3.95729e+07	3.7863e+07	3.33052e+07	4.09339e+07	3.73208e+07	3.87794e+07	4.08909e+07	4.19689e+07	-	-
pmf0348	C10H20O3	2,6-Dimethyl-7-octene-2,3,6-triol	Others	Saccharides	73815-21-1	3	up	up	up	up	367668	429348	503683	1.40485e+06	2.56887e+06	744771	1.32306e+07	1.39278e+07	1.14254e+07	1.16253e+07	1.31914e+07	1.05764e+07	1.04413e+07	9.27817e+06	1.27648e+07	-	-
pmb1562	C21H34O4	1-Stearidonoyl-Glycerol	Lipids	Glycerol ester	-	1	up	up	up	up	130529	148628	206693	361227	571804	259668	1.74744e+06	1.39479e+06	1.09641e+06	1.44465e+06	1.20317e+06	1.09269e+06	1.12872e+06	1.11039e+06	1.32929e+06	-	-
Lmhp007598	C27H52NO7P	LysoPC 19:2(2n isomer)	Lipids	LPC	-	1	up	up	up	up	146166	249686	271155	898847	1.82659e+06	437350	3.68784e+06	3.58787e+06	3.20421e+06	3.23393e+06	3.75572e+06	2.9394e+06	3.13004e+06	3.81237e+06	3.83086e+06	-	-
pmn001689	C18H32O4	9-Hydroxy-12-oxo-15(Z)-octadecenoic acid	Lipids	Free fatty acids	-	1	up	up	up	up	94562.6	96502.7	122124	289416	495477	148788	3.39318e+06	3.68943e+06	2.89438e+06	3.31055e+06	3.75574e+06	3.47451e+06	3.80267e+06	4.04315e+06	4.42338e+06	C21924	ko00592,ko01110
mws0102	C9H7NO2	Indole-5-carboxylic acid*	Alkaloids	Plumerane	1670-81-1	3	up	up	up	up	11136.9	20143.9	16958.8	45678.1	76705.6	28117.9	1.44746e+06	1.26391e+06	926448	1.2815e+06	1.25262e+06	857578	763938	1.04422e+06	1.09011e+06	-	-
mws0066	C16H12O7	Isorhamnetin; 3'-Methoxy-3,4',5,7-Tetrahydroxyflavone	Flavonoids	Flavonols	480-19-3	1	FALSE	up	up	up	382963	277255	329947	191463	293490	647440	931841	1.24668e+06	1.00249e+06	1.4414e+06	1.8132e+06	1.71553e+06	1.0335e+06	1.61106e+06	1.60308e+06	C10084	-
MWSmce461	C4H7NO2	L-Azetidine-2-carboxylic acid	Alkaloids	Alkaloids	2133-34-8	3	FALSE	down	down	down	429060	332081	534061	271022	342388	446941	194437	220489	208877	256181	193225	154567	169325	175067	165057	-	-
pmb2319	C23H48NO7P	LysoPC 15:0	Lipids	LPC	108273-89-8	1	up	up	up	up	392006	794677	545191	2.89677e+06	6.34988e+06	1.21176e+06	1.32926e+07	1.73586e+07	1.16874e+07	1.66779e+07	1.71036e+07	1.49793e+07	1.40791e+07	1.5289e+07	1.42529e+07	-	-
Lmmn003323	C16H32O3	2-Hydroxyhexadecanoic acid	Organic acids	Organic acids	764-67-0	1	up	up	up	up	834267	1.3356e+06	1.17549e+06	2.54786e+06	4.06871e+06	1.70437e+06	1.15969e+07	1.26351e+07	9.09736e+06	1.20786e+07	1.23978e+07	1.10177e+07	9.62517e+06	1.06263e+07	1.22579e+07	-	-
mws4176	C12H16N2O3	L-Alanyl-L-Phenylalanine	Amino acids and derivatives	Amino acids and derivatives	3061-90-3	2	FALSE	up	up	up	229343	217297	214395	278214	353951	167234	1.16347e+06	1.12851e+06	1.16382e+06	1.03631e+06	1.33942e+06	1.03675e+06	1.06952e+06	974211	1.32599e+06	-	-
NK10256198	C15H10O6	3,5,7,2'-Tetrahydroxyflavone; Datiscetin	Flavonoids	Flavones	480-15-9	3	FALSE	up	up	up	756590	392344	593764	373660	361614	644007	1.13065e+06	2.29623e+06	965100	1.34243e+06	1.78755e+06	1.64686e+06	1.34574e+06	2.40588e+06	2.49983e+06	C10036	-
mws0715	C13H16N2O4	Phenylacetyl-L-glutamine	Amino acids and derivatives	Amino acids and derivatives	28047-15-6	3	FALSE	up	up	up	350323	415378	387087	627684	680946	688749	1.13531e+06	1.55197e+06	1.06428e+06	1.23927e+06	1.05812e+06	1.41072e+06	899477	938886	1.28727e+06	C04148	ko00360
mws4052	C4H7NO2	1-Aminocyclopropane-1-carboxylic acid	Organic acids	Organic acids	22059-21-8	3	FALSE	down	down	down	130395	113523	182401	118055	114025	140459	71689.8	76122.1	61372.8	92009.2	58608	41116.8	48916.1	65496.1	45010.3	C01234	ko00270,ko01100,ko01110
pmb2620	C11H12O4	3,4-Dimethoxycinnamic acid	Phenolic acids	Phenolic acids	2316-26-9	2	up	up	up	up	9	9	9	10821.8	20867.2	9330.11	328254	399485	293221	174613	359800	456098	646345	371790	631945	-	-
mws4085	C11H12O5	Sinapic acid	Phenolic acids	Phenolic acids	530-59-6	3	FALSE	up	up	up	35891.8	58305	45373	53010.2	39971.9	56018.3	305508	375446	305990	330141	559386	658434	480567	438974	468525	C00482	ko00940,ko01100,ko01110
pmd0130	C22H46NO7P	LysoPC 14:0	Lipids	LPC	20559-16-4	1	up	up	up	up	130627	264655	194776	897730	1.92389e+06	457203	4.36363e+06	5.28183e+06	4.05721e+06	4.96582e+06	5.71702e+06	5.28225e+06	4.45943e+06	5.65407e+06	5.38325e+06	-	-
pmb0863	C24H46NO7P	LysoPC 16:2(2n isomer)	Lipids	LPC	-	1	FALSE	up	up	up	240764	262659	317989	463777	783097	378537	1.01925e+06	1.22718e+06	1.11836e+06	1.11131e+06	1.31763e+06	1.35654e+06	1.09567e+06	1.0832e+06	1.45675e+06	-	-
Lmyn007883	C16H32O4	9,16-Dihydroxypalmitic acid	Lipids	Free fatty acids	38076-49-2	3	FALSE	up	up	up	1.00643e+06	732026	316663	768875	838659	326234	2.34338e+06	4.24645e+06	1.93948e+06	2.63983e+06	3.9025e+06	3.37084e+06	2.84063e+06	4.28743e+06	4.18946e+06	-	-
Lmhp008833	C24H48NO7P	LysoPC 16:1(2n isomer)	Lipids	LPC	-	1	FALSE	up	up	up	631473	950525	841024	1.52412e+06	2.1626e+06	1.03548e+06	6.20423e+06	3.72635e+06	6.7606e+06	8.4281e+06	8.80159e+06	8.95246e+06	3.62577e+06	1.28599e+07	3.82697e+06	-	-
pme1474	C11H15N5O3S	5'-Deoxy-5'-(methylthio)adenosine	Nucleotides and derivatives	Nucleotides and derivatives	2457-80-9	1	FALSE	down	down	down	4.9863e+07	4.44297e+07	3.60749e+07	2.43894e+07	1.84512e+07	2.88895e+07	8.37856e+06	6.10229e+06	7.88774e+06	7.23606e+06	7.20708e+06	6.44196e+06	9.8925e+06	9.71641e+06	4.95218e+06	C00170	ko00270,ko00908,ko01100
mws0520	C11H13NO4	N-Acetyl-L-tyrosine	Amino acids and derivatives	Amino acids and derivatives	537-55-3	3	FALSE	up	up	up	199544	370159	206840	477155	562124	289197	1.06614e+06	1.10914e+06	999842	975900	1.19075e+06	1.3359e+06	1.24511e+06	1.20033e+06	1.29021e+06	-	-
pme3961	C10H13N5O3	2'-Deoxyadenosine	Nucleotides and derivatives	Nucleotides and derivatives	958-09-8	1	FALSE	up	up	up	770846	1.01022e+06	873161	1.47954e+06	1.86222e+06	1.29628e+06	5.0435e+06	7.48361e+06	4.95432e+06	5.99308e+06	6.15208e+06	5.55122e+06	6089508	5.76707e+06	4.75239e+06	C00559	ko00230,ko01100,ko01232,ko02010
Lmsn004322	C24H24O12	1,6-Di-O-caffeoyl-β-D-glucose*	Phenolic acids	Phenolic acids	-	1	up	up	up	up	231045	277650	306364	945307	1.75047e+06	929514	2.75126e+06	1.80524e+06	1.61373e+06	2.40043e+06	3.29128e+06	3.63124e+06	4.13039e+06	3.80312e+06	1.39674e+06	-	-
MWS0811	C6H11NO2	L-Pipecolic Acid	Organic acids	Organic acids	3105-95-1	1	FALSE	FALSE	FALSE	down	6.74827e+06	8.41768e+06	1.90135e+07	6.71493e+06	5.85607e+06	6.64542e+06	6.08053e+06	5.85837e+06	6.63659e+06	5.60273e+06	4.17128e+06	5.50156e+06	4.09027e+06	3.60904e+06	3.79704e+06	C00408	ko00310,ko00960,ko01100,ko01110
mws1068	C15H10O6	Kaempferol (3,5,7,4'-Tetrahydroxyflavone)	Flavonoids	Flavonols	520-18-3	2	FALSE	FALSE	up	up	48595.2	39296.8	40367.1	47138	59741.9	65984.2	77925	101353	69042.3	99506	124002	99985.2	92735.5	101528	99670.6	C05903	ko00941,ko00944,ko01100,ko01110
Lmsn002288	C21H28O14	1-O-Caffeoyl-(6-O-glucosyl)-β-D-glucose	Phenolic acids	Phenolic acids	-	1	up	up	up	up	567160	842873	915105	1.51404e+06	1.96656e+06	1.3296e+06	1.51549e+06	1.71217e+06	1.72772e+06	1.5025e+06	2.00507e+06	1.6211e+06	2.1462e+06	1.88568e+06	1.85208e+06	-	-
mws1372	C9H10N2	Myosmine	Alkaloids	Pyridine alkaloids	532-12-7	3	FALSE	up	up	up	1.1812e+06	1.97362e+06	1.769e+06	2.12016e+06	2.28991e+06	1.68562e+06	5.4722e+06	3.75215e+06	2.85251e+06	3.71746e+06	1.59246e+07	1.03965e+07	3.41497e+06	3.19161e+06	3.48765e+06	C10160	-
MWSmce632	C10H10O4	Vanillin acetate	Phenolic acids	Phenolic acids	881-68-5	3	FALSE	up	up	up	438609	296104	371563	558611	826447	331024	2.61482e+06	2.70521e+06	2.10711e+06	2.58411e+06	2.68316e+06	2.32969e+06	2.69232e+06	3.01062e+06	3.18203e+06	-	-
Hmqp005455	C18H32O3	15(R)-Hydroxylinoleic Acid	Lipids	Free fatty acids	177931-23-6	2	up	up	up	up	9	9	9	61457.7	76839	45516	251516	286304	214619	243679	323325	298747	247518	257811	334476	-	-
Lmhp010908	C27H54NO7P	LysoPC 19:1	Lipids	LPC	-	1	FALSE	up	up	up	221577	250731	248634	288499	423712	317762	782021	843464	680809	763379	1.12996e+06	840561	1.04031e+06	1.0744e+06	802642	-	-
Lmlp003024	C20H30O7N4	N'-p-Coumaroylagmatine-glucoside	Alkaloids	Phenolamine	-	2	FALSE	down	FALSE	down	3.18305e+06	4.01917e+06	3.19557e+06	4.04128e+06	2.38303e+06	2.10241e+06	1.52955e+06	1.42235e+06	1.57548e+06	1.47524e+06	2.57421e+06	2.50499e+06	1.18628e+06	1.07267e+06	731349	-	-
pmd0147	C28H54NO7P	LysoPC 20:2	Lipids	LPC	-	3	FALSE	up	up	up	68648.3	75651.3	99447.4	90177.6	135538	81275	228584	242786	236133	242501	335261	292732	273328	296782	284706	-	-
Smcp000882	C15H21NO7	N-benzoyl-2-aminoethyl-β-D-glucopyranoside	Alkaloids	Alkaloids	-	1	FALSE	up	up	up	927419	956971	812147	1.43253e+06	1.53017e+06	1.40782e+06	1.48689e+07	1.46508e+07	1.57277e+07	1.46107e+07	1.98534e+07	1.88368e+07	2.20626e+07	1.56166e+07	2.43379e+07	-	-
mws0154	C7H10O5	Shikimic acid	Organic acids	Organic acids	138-59-0	3	FALSE	up	FALSE	FALSE	573917	1.29261e+06	1.21623e+06	1.2493e+06	1.46812e+06	338147	2.62848e+06	3.06036e+06	2.27494e+06	2.28427e+06	2.21374e+06	1.64344e+06	1.73543e+06	1828902	2.12348e+06	C00493	ko00400,ko00996,ko00999,ko01100,ko01110,ko01230,ko01240
mws0668	C10H12N4O6	Xanthosine	Nucleotides and derivatives	Nucleotides and derivatives	146-80-5	1	up	up	up	up	912450	1.41293e+06	909562	2.64653e+06	3.44209e+06	1.7036e+06	4.97637e+06	4.842e+06	5.45624e+06	5.19605e+06	6.3868e+06	5.23887e+06	4.22116e+06	5.18649e+06	5.80031e+06	C01762	ko00230,ko00232,ko01100,ko01110,ko01232,ko02010
MWS0933	C7H11N3O2	1-Methylhistidine*	Amino acids and derivatives	Amino acids and derivatives	332-80-9	3	FALSE	FALSE	down	FALSE	337387	354906	397695	435330	440126	362336	419708	369907	435018	9	9	9	402118	480672	352375	-	-
pme0181	C7H11N3O2	3-Methyl-L-Histidine*	Amino acids and derivatives	Amino acids and derivatives	368-16-1	3	FALSE	FALSE	down	FALSE	337387	354906	397695	435330	440126	362336	419708	369907	435018	9	9	9	402118	480672	352375	C01152	ko00340,ko01100
pme1178	C10H13N5O5	Guanosine	Nucleotides and derivatives	Nucleotides and derivatives	118-00-3	1	up	up	up	up	1.89532e+06	1.95245e+06	1.85581e+06	3.66999e+06	7.4368e+06	2.92367e+06	2.22394e+07	3.05273e+07	2.02216e+07	2.56627e+07	3.13735e+07	2.33977e+07	2.34226e+07	2.47976e+07	2.81687e+07	C00387	ko00230,ko01100,ko01232,ko02010
pmb2791	C18H30O4	9-Hydroperoxy-10E,12,15Z-octadecatrienoic acid	Lipids	Free fatty acids	111004-08-1	3	FALSE	up	up	up	79152	83638.5	83685.3	138069	142327	107137	798755	801076	586186	710075	656994	540510	682613	699374	714512	C16321	ko00592,ko01110
Lmbn003524	C9H16O3	9-Oxononanoic acid	Organic acids	Organic acids	2553-17-5	3	FALSE	up	up	up	19446.4	16684.8	23811.8	24792.5	38990.1	20115	73252.3	75452.3	47446.8	64881	59792.2	75339.5	77090.3	72493.1	56157.1	C16322	ko00592,ko01110
pme2914	C6H10O5	3-Hydroxy-3-methylpentane-1,5-dioic acid	Amino acids and derivatives	Amino acids and derivatives	503-49-1	1	FALSE	up	up	up	4.28002e+06	5.31596e+06	4.15219e+06	6.92651e+06	6.90499e+06	5.3656e+06	9.99755e+06	1.01525e+07	9.72784e+06	9.77439e+06	9.31438e+06	1.08282e+07	1.1037e+07	1.06622e+07	1.14708e+07	C03761	-
Hmcp002123	C10H8O4	Isoscopoletin (6-Hydroxy-7-Methoxycoumarin)	Lignans and Coumarins	Coumarins	776-86-3	1	up	up	up	up	63825.6	126088	79195.8	310661	424017	104254	2.1025e+06	2.22269e+06	1.8065e+06	2.10525e+06	1.86947e+06	1.4672e+06	1.90661e+06	1.81983e+06	2.12426e+06	C18079	ko00999
mws0639	C7H6O4	2,3-Dihydroxybenzoic Acid*	Phenolic acids	Phenolic acids	303-38-8	3	FALSE	up	up	up	209436	346887	214143	349297	424777	399316	1.71089e+06	1.81327e+06	1.26319e+06	1.84871e+06	2.24647e+06	1.56239e+06	1.87673e+06	3.20936e+06	1.73837e+06	C00196	ko01110
Lmhp009590	C25H50NO7P	LysoPC 17:1	Lipids	LPC	-	1	FALSE	up	up	up	407684	702489	599759	990450	1.50497e+06	493910	2.9853e+06	3.1122e+06	3.07266e+06	3.58576e+06	3.46018e+06	3.74486e+06	3.25049e+06	3.8649e+06	3.46617e+06	-	-
pmb2406	C25H52NO7P	LysoPC 17:0	Lipids	LPC	50930-23-9	1	FALSE	up	up	up	1.08781e+06	1.35178e+06	1.5719e+06	1.99971e+06	2.87547e+06	1.62698e+06	6.37254e+06	6.94007e+06	6.24568e+06	7.60625e+06	7.9414e+06	7.19556e+06	7.80054e+06	8.10391e+06	7.03443e+06	-	-
Lmqn008369	C27H49O12P	PI(18:2/0:0)	Lipids	Glycerol ester	-	2	up	up	up	up	284137	349446	350349	502160	1.03533e+06	504149	2.39045e+06	2.93153e+06	2.52015e+06	2.59962e+06	3.1639e+06	2.86321e+06	2.73667e+06	2.64258e+06	3.40845e+06	-	-
mws0601	C5H5NO2	Pyrrole-2-carboxylic acid	Organic acids	Organic acids	634-97-9	3	FALSE	up	up	up	30170.3	21350.3	25386.2	51160.8	46872.7	50251.5	144761	137890	210505	143007	171302	188488	167590	138832	221547	C05942	ko00470
Rfmb087	C18H32O4	9-Hydroxy-13-oxo-10-octadecenoic Acid	Lipids	Free fatty acids	-	3	up	up	up	up	266848	313941	485070	658369	1.30697e+06	524938	855061	1014991	684157	824183	794078	987231	812688	744388	886958	-	-
Lmyn006011	C33H58O14	Gingerglycolipid B	Lipids	Glycerol ester	88168-90-5	1	FALSE	up	up	up	33269.1	42196.1	33750	30577.7	76300.8	44210	383724	523525	265958	270709	468961	389034	371197	365695	414141	-	-
pme2960	C15H12O5	Naringenin chalcone; 2',4,4',6'-Tetrahydroxychalcone	Flavonoids	Chalcones	73692-50-9	3	FALSE	up	up	up	264069	270671	228247	185870	317429	301928	762178	801425	554313	591457	824155	853985	504592	629112	702574	C06561	ko00941,ko01100,ko01110
pmn001691	C18H32O5	9,12,13-Trihydroxy-10,15-octadecadienoic acid	Lipids	Free fatty acids	-	1	up	up	up	up	579932	580025	799945	2.0672e+06	3.29354e+06	970306	1.38844e+07	1.38313e+07	1.18339e+07	1.33714e+07	1.56899e+07	1.33865e+07	1.42115e+07	1.56216e+07	1.54822e+07	-	-
Lmqn008024	C24H44NO9P	PS(18:2)	Lipids	Glycerol ester	-	1	up	up	up	up	85364.8	152511	148270	284905	490284	241943	629058	840027	733183	674932	793055	584760	642549	722009	624478	-	-
pmp001281	C26H52NO7P	LysoPC 18:1	Lipids	LPC	-	1	FALSE	up	up	up	54782.8	41967.2	80271.6	75650.8	68418.1	63452.1	193726	313511	255707	241952	373808	237682	359255	262304	282501	-	-
Lmtp004126	C24H22O16	Myricetin-3-O-(6''-malony)glucoside	Flavonoids	Flavonols	-	3	FALSE	FALSE	FALSE	down	1.0129e+06	1.20401e+06	1.09089e+06	1.23589e+06	948589	987941	735415	893397	602800	591425	991894	1.04948e+06	644093	509061	369551	-	-
pme0253	C8H15NO3	N-Acetyl-L-leucine	Amino acids and derivatives	Amino acids and derivatives	1188-21-2	3	FALSE	up	up	up	170991	90162.8	119479	178946	171861	135469	379132	243383	296363	332408	379907	367689	356436	351439	370749	C02710	-
Zaln004082	C16H16O8	3-O-caffeoylshikimic acid*	Phenolic acids	Phenolic acids	-	1	FALSE	FALSE	up	up	1.93825e+06	2.36552e+06	2.05921e+06	2.88983e+06	2.39796e+06	2.27877e+06	3.7029e+06	2.95399e+06	3.68916e+06	3.58229e+06	4.89188e+06	4.51447e+06	5.25391e+06	4.13351e+06	5.07356e+06	-	-
pmn001492	C11H8O3	Ayapin	Lignans and Coumarins	Coumarins	494-56-4	2	up	up	up	up	290012	306814	383461	1.11161e+06	1.9426e+06	588162	9.4357e+06	9.424e+06	7.56096e+06	7.75519e+06	9.21757e+06	8.27065e+06	7.24931e+06	8.24009e+06	9.03508e+06	C18078	-
HX1363	C10H8O4	isoscopoletin	Lignans and Coumarins	Coumarins	-	2	up	up	up	up	184462	192210	193178	419545	787338	237361	2.59073e+06	2.5396e+06	2.21726e+06	2.4511e+06	2.33915e+06	2.00844e+06	2.22636e+06	2.27538e+06	2.50235e+06	-	-
pmn001694	C18H34O5	9,10,13-Trihydroxy-11-Octadecenoic Acid	Lipids	Free fatty acids	29907-57-1	1	up	up	up	up	497882	496850	710880	1.77303e+06	4.10983e+06	1.02966e+06	1.79412e+07	2.19412e+07	1.67467e+07	1.97634e+07	2.24499e+07	2.32262e+07	1.96923e+07	2.4161e+07	2.67908e+07	C14835	ko00591
Lhlp120627	C12H18O2	Carvylacetate	Terpenoids	Monoterpenoids	97-42-7	2	up	up	up	up	132420	130286	184730	358918	550930	188885	2.11685e+06	2.14933e+06	1.83268e+06	2.05291e+06	2.42408e+06	1.9983e+06	2.15943e+06	2.36264e+06	2.46454e+06	-	-
mws0789	C15H12O4	Pinocembrin (Dihydrochrysin)	Flavonoids	Flavanones	480-39-7	1	up	up	up	up	5310.19	19117	5151.73	40724.3	102480	12434.3	444791	499911	283347	494609	605629	536366	271923	438430	378645	C09827	ko00941
mws0224	C5H11NO2S	DL-Methionine	Amino acids and derivatives	Amino acids and derivatives	59-51-8	3	down	down	down	down	1955520	1.49292e+06	1.57015e+06	776359	616299	801941	782777	496921	755590	576636	605742	729301	888730	906688	590813	-	-
Zmdp001857	C14H18N2O6	γ-Glutamyltyrosine	Amino acids and derivatives	Amino acids and derivatives	7432-23-7	3	FALSE	up	up	up	356118	360938	301836	435129	498592	518312	1.01191e+06	799318	920449	805783	784473	1.04564e+06	974639	917619	813060	-	-
Lmsn004970	C24H24O12	3,6-Di-O-caffeoyl glucose*	Phenolic acids	Phenolic acids	-	1	up	up	up	up	171853	334647	314687	864341	1.82728e+06	797364	2.64414e+06	1.79013e+06	1.54306e+06	1.8985e+06	4.3514e+06	4.24863e+06	3.36116e+06	3.49939e+06	1.48132e+06	-	-
pme3034	C5H8O4	Ethylmalonic acid	Organic acids	Organic acids	601-75-2	3	up	up	up	up	12368.3	15476.3	15657.1	47202.7	55117.2	19292.1	138778	137958	132519	110402	113365	114541	101635	102600	117788	-	-
mws1060	C10H12N4O5	9-(Arabinosyl)hypoxanthine	Nucleotides and derivatives	Nucleotides and derivatives	7013-16-3	3	up	up	up	up	4.84895e+06	5.28216e+06	5.15353e+06	1.2792e+07	1.79795e+07	8.51007e+06	2.60702e+07	2.53334e+07	1.91359e+07	2.19187e+07	2.17229e+07	2.35153e+07	1.84429e+07	1.59032e+07	2.13754e+07	-	-
Lmbn000193	C3H4O4	Tartronate semialdehyde	Organic acids	Organic acids	2480-77-5	3	up	up	up	up	311864	320526	376368	521497	994099	519328	1.70494e+06	2.10329e+06	1.49945e+06	1.86661e+06	2.0955e+06	1.24797e+06	1.39125e+06	1.36596e+06	2.00393e+06	C01146	ko00053,ko00630,ko01100
Zmpn003368	C18H30O3	13S-Hydroxy-9Z,11E,15Z-octadecatrienoic acid	Lipids	Free fatty acids	87984-82-5	1	up	up	up	up	64172.7	83709.6	77574.1	199003	285581	129086	1.58866e+06	1.67194e+06	1.10038e+06	1.46047e+06	1.4841e+06	1.22416e+06	1.37765e+06	1.48001e+06	1.49665e+06	C16316	ko00592
Lmhp008718	C25H48NO7P	LysoPC 17:2	Lipids	LPC	-	1	FALSE	up	up	up	723973	990176	1.09094e+06	1.21246e+06	1.97729e+06	1.10344e+06	2.18869e+06	3.37274e+06	2.44256e+06	3.00216e+06	3.25996e+06	3.12555e+06	2.51227e+06	2.68267e+06	2.65023e+06	-	-
Hmsp003093	C9H6O4	3,7-Dihydroxychromen-4-one	Others	Chromone	-	3	FALSE	down	down	FALSE	9.27765e+06	8.67768e+06	8.11179e+06	8.8293e+06	6.05039e+06	7.70957e+06	3.93011e+06	4.14083e+06	4.15561e+06	3.68173e+06	2.73717e+06	4.11996e+06	4.7854e+06	4.58609e+06	3.81233e+06	-	-
Lmbn005369	C18H32O3	13(S)-HODE;13(S)-Hydroxyoctadeca-9Z,11E-dienoic acid*	Lipids	Free fatty acids	10219-69-9	1	FALSE	up	up	up	262824	272271	333372	435706	595079	420924	2.07941e+06	2.27236e+06	1.63353e+06	2.03816e+06	2.14276e+06	1.90618e+06	1.86047e+06	1.9436e+06	2.11337e+06	C14762	ko00591
MWS4295	C18H36O3	DL-2-hydroxystearic acid	Lipids	Free fatty acids	629-22-1	1	up	up	up	up	334660	520442	422941	968761	1.15505e+06	564585	2.64932e+06	2.74961e+06	2.03396e+06	2.68302e+06	3.00277e+06	2.40249e+06	2.22471e+06	2.57242e+06	2.30657e+06	-	-
mws0120	C8H20NO6P	Choline Alfoscerate	Lipids	PC	28319-77-9	1	FALSE	up	up	up	5.09414e+06	3.77213e+06	4.84068e+06	4.3634e+06	6.17694e+06	6.02431e+06	1.18586e+07	1.49263e+07	1.44115e+07	1.31565e+07	1.67697e+07	1.049e+07	1.13351e+07	1.36972e+07	1.75378e+07	C00670	ko00564,ko00565
Lmhp001670	C11H22N2O3	L-Valyl-L-Leucine	Amino acids and derivatives	Amino acids and derivatives	3989-97-7	3	FALSE	up	up	up	345501	341658	274677	356394	553188	351372	1.54804e+06	1.79358e+06	1.52195e+06	1.47409e+06	1.77866e+06	1.19493e+06	1.20626e+06	1.52643e+06	1.719e+06	-	-
Lmbn001034	C6H12O4	2,3-Dihydroxy-3-methylpentanoic acid	Organic acids	Organic acids	562-43-6	3	FALSE	up	up	up	73694.9	49689.4	42500.1	94018.3	124277	66053.2	440670	529819	395000	449620	393390	379384	362636	372421	392238	C06007	ko00290,ko01100,ko01110,ko01210,ko01230
pmd0146	C28H54NO7P	LysoPC 20:2(2n isomer)	Lipids	LPC	-	3	FALSE	up	up	up	53965.8	68550.6	76312.8	92389.4	129860	81379.5	210939	255001	197867	266575	295111	245418	262763	272986	271295	-	-
Lmqn000213	C24H42O21	Stachyose	Others	Saccharides	470-55-3	3	up	FALSE	FALSE	FALSE	58852.9	55578.1	84492.4	125687	170718	161606	90982.9	101653	131362	99898.4	89795	96374.6	99908.2	87623.9	95910	C01613	ko00052,ko01100
Lmhp001461	C11H20N2O3	L-Prolyl-L-Leucine	Amino acids and derivatives	Amino acids and derivatives	52899-07-7	1	FALSE	up	up	up	798692	617517	701010	547621	769942	707993	1.66139e+06	1.8293e+06	1.72181e+06	1.54337e+06	1.80243e+06	1.40804e+06	1.52134e+06	1.49276e+06	1.81469e+06	-	-
pmn001669	C12H14O5	Methyl sinapate	Phenolic acids	Phenolic acids	20733-94-2	3	FALSE	down	down	down	33354.1	37429.6	31348.1	36648.6	22290.6	33360.9	7316.07	8314.47	12162.1	7722.03	8357.6	15800.2	12132.7	10165.2	7038.71	-	-
Cmyp007180	C11H16O2	Dihydroactinidiolide	Others	Lactones	17092-92-1	1	FALSE	up	up	up	744307	658026	624573	950580	1.13137e+06	745876	3.07783e+06	3.0645e+06	2.46788e+06	3.22678e+06	2.67834e+06	2.3088e+06	2.30187e+06	2.3783e+06	2.81702e+06	-	-
Lmyn012331	C18H34O2	Petroselinic acid	Lipids	Free fatty acids	593-39-5	1	FALSE	up	up	up	1.33641e+06	1.56362e+06	1.92213e+06	2.65168e+06	2.44539e+06	2.26233e+06	4.22499e+06	4.57302e+06	4.53055e+06	4.3937e+06	4.88367e+06	5.5466e+06	4.36683e+06	4.37137e+06	5.13911e+06	C08363	-
pme0243	C5H8O4	Glutaric acid	Organic acids	Organic acids	110-94-1	3	up	up	up	up	224282	243586	219720	475046	679982	268316	1.40684e+06	1.29732e+06	1.16684e+06	1.13402e+06	1.22644e+06	1.18508e+06	986671	1.04508e+06	1.11029e+06	C00489	ko00071,ko00310,ko01100
Lmbn000216	C5H8O5	3-Methylmalic acid	Organic acids	Organic acids	152204-30-3	3	FALSE	up	up	up	332470	460210	405956	623095	612106	424817	996531	734270	835698	830842	1.14138e+06	994649	739250	737887	960835	C06032	ko00290,ko00660,ko01100,ko01210,ko01230
pme1286	C14H20N6O5S	S-(5'-Adenosy)-L-homocysteine	Amino acids and derivatives	Amino acids and derivatives	979-92-0	1	FALSE	up	up	up	541945	735203	798575	1.06521e+06	1.2294e+06	841776	1.63897e+06	1.93766e+06	1.88516e+06	1.57943e+06	2.11694e+06	2.53489e+06	2.2401e+06	2.19336e+06	2.09681e+06	C00021	ko00270,ko01100,ko01230,ko01240
MWSslk138	C7H6O5	2,3,4-Trihydroxybenzoic acid	Phenolic acids	Phenolic acids	610-02-6	3	FALSE	up	up	up	34718	58104.9	24567.1	23873.3	63876.5	90944.9	64894.7	86657.2	83815.2	99401.5	119202	59779.3	73456.1	95752	74646.3	-	-
HJN039	C30H26O17	Myricetin-3-O-(2''-galloyl-4''-acetyl)rhamnoside	Flavonoids	Flavonols	-	3	FALSE	FALSE	up	FALSE	73333.4	56833.9	72052.4	96941	103757	103396	107720	112251	139406	134309	134376	144057	117420	147315	101443	-	-
Hmyn007168	C22H45O9P	LysoPG 16:0	Lipids	Glycerol ester	-	3	FALSE	up	up	up	215080	207697	239522	210466	271847	236639	488844	539453	525470	550230	668501	527672	501573	612551	616109	-	-
Lmcp002302	C12H17N5O5	N6-(2-Hydroxyethyl)adenosine	Nucleotides and derivatives	Nucleotides and derivatives	4338-48-1	1	up	up	up	up	602583	752891	612028	2.16999e+06	3.23658e+06	1.28663e+06	6.82508e+06	6.79875e+06	5.61749e+06	5.8388e+06	6.66736e+06	5.84881e+06	4.74337e+06	5.28746e+06	6.32984e+06	-	-
Zmyn004449	C18H30O4	9-Hydroxy-12-oxo-10(E),15(Z)-octadecadienoic acid	Lipids	Free fatty acids	-	1	up	up	up	up	29935.6	38529	52465.5	73575.6	187564	79560.5	458232	389987	280074	400082	378541	321561	374643	379478	429580	C21923	ko00592,ko01110
Lmmp002914	C25H35N3O6	Bis(Dihydrocaffeoyl)spermidine	Alkaloids	Phenolamine	-	1	FALSE	up	FALSE	FALSE	961021	317736	317025	233322	375936	1.65938e+06	5.77409e+06	4.60662e+06	4.80052e+06	7.05446e+06	895234	937711	2.33186e+06	742675	1.30631e+06	-	-
Lmmp001993	C19H34N4O3	Dihydrocaffeoylspermine	Alkaloids	Phenolamine	-	3	up	up	up	up	192466	207667	159754	534205	482541	351349	2.53698e+06	2.29564e+06	2.272e+06	2.97305e+06	3.28338e+06	3.06453e+06	3.46917e+06	2.90964e+06	3.69752e+06	-	-
Lmbp010207	C19H18O4	6-Methoxy-2-(4-methoxyphenethyl)chromone	Others	Chromone	111286-05-6	3	up	up	up	up	9	9	9	27611.2	51918.9	12617.1	158435	136047	108448	170752	166232	165983	128089	147478	159308	-	-
Hmyp002315	C15H10O7	3,5,7,4'-Tetrahydroxy-Coumaronochromone	Others	Chromone	-	2	FALSE	up	up	up	3.98124e+06	3.42019e+06	3.64631e+06	4.49927e+06	4.30978e+06	4.66347e+06	1.00735e+07	1.06379e+07	7.9375e+06	7.84695e+06	6.65965e+06	8.0497e+06	9.76698e+06	9.04058e+06	8.71586e+06	-	-
pme0230	C10H13N5O4	Adenosine	Nucleotides and derivatives	Nucleotides and derivatives	58-61-7	1	FALSE	up	up	up	6.16052e+06	6.57538e+06	6.24248e+06	7.44228e+06	1.05136e+07	8.20148e+06	1.79584e+07	2.09143e+07	1.83889e+07	1.76858e+07	2.15737e+07	2.01336e+07	1.95004e+07	2.38932e+07	2.03701e+07	C00212	ko00230,ko01100,ko01232,ko02010
mws0180	C7H6O4	2,5-Dihydroxybenzoic acid; Gentisic Acid*	Phenolic acids	Phenolic acids	490-79-9	3	FALSE	up	up	up	62088.5	105738	68117.4	118503	170708	119925	661448	744496	515677	757879	868549	609494	838883	1.40183e+06	831913	C00628	ko00350,ko01100
pme1841	C5H14N2	Cadaverine	Alkaloids	Alkaloids	462-94-2	3	FALSE	up	up	FALSE	507807	363413	525539	650198	795393	763301	986625	1.43057e+06	1.01783e+06	1.28102e+06	1.31668e+06	1.07703e+06	736326	838184	818102	C01672	ko00310,ko00470,ko00480,ko00960,ko01100,ko01110
mws0192	C4H6O4	Succinic acid	Organic acids	Organic acids	110-15-6	3	down	down	down	FALSE	4.84814e+07	6.01342e+07	3.43266e+07	2.23939e+07	1.62934e+07	2.42722e+07	3.40459e+07	1.19795e+07	1.30273e+07	1.72525e+07	1.33115e+07	1.98253e+07	3.8285e+07	4.50066e+07	1.1108e+07	C00042	ko00020,ko00190,ko00250,ko00310,ko00350,ko00360,ko00620,ko00630,ko00640,ko00650,ko00760,ko00920,ko01100,ko01110,ko01200
mws0470	C4H6O4	Methylmalonic acid	Organic acids	Organic acids	516-05-2	3	down	down	down	FALSE	4.84814e+07	6.01342e+07	3.43266e+07	2.23939e+07	1.62934e+07	2.42722e+07	3.40459e+07	1.19795e+07	1.30273e+07	1.72525e+07	1.33115e+07	1.98253e+07	3.8285e+07	4.50066e+07	1.1108e+07	C02170	ko00240,ko00280,ko00640,ko01100
pmp001270	C24H48NO7P	LysoPC 16:1	Lipids	LPC	76790-27-7	1	FALSE	up	up	up	1.51813e+06	1.70624e+06	2.33239e+06	1.62449e+06	4.00415e+06	2.2277e+06	6.3935e+06	7.75097e+06	6.38984e+06	7.65727e+06	8.86007e+06	8.57225e+06	7.35603e+06	8.19717e+06	8.22124e+06	-	-
Lmyp004617	C21H22O9	Pinocembrin-7-O-glucoside (Pinocembroside)	Flavonoids	Flavanones	75829-43-5	3	FALSE	up	up	up	1.10104e+06	1.31738e+06	1.02078e+06	1.79834e+06	2.25887e+06	1.07017e+06	3.27484e+06	3.1652e+06	3.18951e+06	3.47886e+06	3.79847e+06	3.55288e+06	3.7653e+06	2.78629e+06	3.40945e+06	-	-
MWSmce098	C17H27NO3	Nonivamide	Alkaloids	Phenolamine	2444-46-4	3	up	up	up	up	9	9	9	7612.98	15868.6	9	59409	52270.4	39261	41805.9	38302.5	37307.7	48811.2	37594.4	44148.6	-	-
Lmbn005662	C18H32O3	9(10)-EpOME;(9R,10S)-(12Z)-9,10-Epoxyoctadecenoic acid	Lipids	Free fatty acids	16833-56-0	1	up	up	up	up	14325.6	22286.2	23531.5	56694.9	102288	33382	558740	689784	482418	567966	635088	546898	503451	590368	641935	C14825	ko00591,ko01100
mws0219	C4H7NO4	L-Aspartic Acid	Amino acids and derivatives	Amino acids and derivatives	56-84-8	3	FALSE	down	down	down	1.58151e+06	1.19645e+06	1.81042e+06	773073	777051	1.50005e+06	610812	571357	737149	741786	516580	544368	610299	822211	494227	C00049	ko00220,ko00250,ko00260,ko00261,ko00270,ko00300,ko00340,ko00410,ko00460,ko00470,ko00710,ko00760,ko00770,ko00970,ko00999,ko01100,ko01110,ko01200,ko01210,ko01230,ko01240,ko02010
pmp001251	C26H50NO7P	LysoPC 18:2(2n isomer)	Lipids	LPC	-	1	FALSE	FALSE	up	FALSE	508089	635220	719590	600843	912830	710767	1.01263e+06	1.20351e+06	1.00119e+06	1.16066e+06	1.38705e+06	1.35694e+06	1.21506e+06	1.2106e+06	1.18018e+06	-	-
pmb2601	C15H16O7	7-Hydroxycoumarin-O-rhamnoside	Lignans and Coumarins	Coumarins	-	3	FALSE	up	up	up	9	9	9	9	9	9	248502	273815	186116	232111	384429	194009	264224	311977	297374	-	-
mws1013	C9H6O4	Esculetin (6,7-Dihydroxycoumarin)	Lignans and Coumarins	Coumarins	305-01-1	3	FALSE	up	up	up	415715	434734	461912	644949	1.15023e+06	713049	3.48852e+06	3.94459e+06	3.48255e+06	3.93948e+06	6.90789e+06	5.26515e+06	5.74115e+06	5.49636e+06	5.41633e+06	C09263	ko00999,ko01110
mws0976	C9H12N2O6	β-Pseudouridine	Nucleotides and derivatives	Nucleotides and derivatives	1445-07-4	3	up	up	up	up	161161	157588	172519	337791	548575	220903	1.15634e+06	1.35694e+06	1.04398e+06	982367	1.26797e+06	920202	1.01028e+06	1.0611e+06	1214871	C02067	ko00240,ko01100
pmb2786	C18H30O3	9-Hydroxy-10,12,15-octadecatrienoic acid	Lipids	Free fatty acids	89886-42-0	1	up	up	up	up	16408.8	24465.7	23034.1	87387.1	137196	51566.5	1.13279e+06	1.29701e+06	834928	967918	1.17435e+06	895905	984207	1.19449e+06	1.11371e+06	C16326	ko00592
mws0359	C15H30O2	Pentadecanoic Acid	Lipids	Free fatty acids	1002-84-2	3	FALSE	FALSE	up	FALSE	223598	272928	705852	653443	370166	294345	712924	751656	679624	956227	795019	1.21298e+06	741302	811828	797074	C16537	-
pme1216	C6H5NO2	2-Picolinic acid	Organic acids	Organic acids	98-98-6	3	FALSE	up	up	up	82821.7	116778	134849	146504	166681	120551	529202	526647	456651	524322	638519	492962	512941	482593	591212	C10164	ko00380,ko01100
Zmjn001813	C7H12O4	Pimelic acid	Organic acids	Organic acids	111-16-0	3	up	up	up	up	28202.7	49147.7	50867.8	183308	360330	98448.2	727315	883644	680366	684213	749436	652058	540091	596051	735110	C02656	ko00780,ko01100,ko01240
mws0474	C12H22O4	Dodecanedioic aicd	Lipids	Free fatty acids	693-23-2	1	FALSE	up	up	up	5233.54	6232.58	7803.18	6268.93	7041.34	6870.41	14373.5	11926.9	13586.6	14849.7	16148.7	17555.1	17395	15504.8	16534.7	C02678	-
Rfmb091	C18H32O3	9S-Hydroxy-10E,12Z-octadecadienoic acid*	Lipids	Free fatty acids	15514-85-9	1	FALSE	up	up	up	263983	273755	322226	416908	577610	394190	2.01874e+06	2.39733e+06	1.58538e+06	2.00561e+06	2.06634e+06	1.94886e+06	1.77631e+06	1.89879e+06	2.20217e+06	C14767	ko00591
pmb0865	C26H48NO7P	LysoPC 18:3(2n isomer)	Lipids	LPC	-	1	FALSE	up	up	up	207474	372237	395156	404581	476059	323675	733077	715725	792455	733099	909375	833616	822133	912430	1.01316e+06	-	-
mws0367	C18H30O2	α-Linolenic Acid*	Lipids	Free fatty acids	463-40-1	1	up	up	up	up	2.9716e+06	3.96552e+06	4.32951e+06	7.87354e+06	9.22357e+06	6.50529e+06	2.65237e+07	2.61836e+07	2.35036e+07	2.63257e+07	2.65128e+07	2.27589e+07	2.4728e+07	2.56646e+07	2.88864e+07	C06427	ko00592,ko01040,ko01100,ko01110
pmb0889	C18H30O2	Punicic acid (9Z,11E,13Z-octadecatrienoic acid)	Lipids	Free fatty acids	544-72-9	3	up	up	up	up	957889	1.40606e+06	1.36932e+06	2.18503e+06	3.45902e+06	1.90414e+06	1.33737e+07	1.63925e+07	1.09099e+07	1.52025e+07	1.59893e+07	1.26528e+07	1.3718e+07	1.30258e+07	1.55162e+07	C08364	-
mws0028	C8H8O4	Vanillic acid	Phenolic acids	Phenolic acids	121-34-6	3	up	up	up	up	37649.2	59941.2	46947.1	124762	216941	73476	1.68152e+06	2.11255e+06	1.16006e+06	1.51924e+06	2.08074e+06	1.49857e+06	1.33785e+06	1.54739e+06	1.72808e+06	C06672	-
MWS5185	C8H8O3	2',4'-Dihydroxyacetophenone*	Phenolic acids	Phenolic acids	89-84-9	3	up	up	up	up	9	9	9	23295	31215.6	10669.8	135994	155453	121210	165892	188357	135961	130860	143163	149268	C03663	-
mws0183	C7H6O4	3,4-Dihydroxybenzoic acid (Protocatechuic acid)*	Phenolic acids	Phenolic acids	99-50-3	3	FALSE	up	up	up	132678	216724	137800	292214	301499	222830	1.25439e+06	1.35446e+06	953914	1.42322e+06	1.48478e+06	1.14093e+06	1.37776e+06	2.67589e+06	1.38236e+06	C00230	ko01100,ko01110
mws1350	C9H10O4	Syringaldehyde; 4-Hydroxy-3,5-Dimethoxybenzaldehyde	Phenolic acids	Phenolic acids	134-96-3	3	FALSE	up	up	up	104042	146397	228093	169229	184511	120139	628642	588806	432329	645691	560319	404351	418812	618290	520055	-	-
MWS20182	C10H12O4	Dihydroferulic Acid	Phenolic acids	Phenolic acids	1135-23-5	3	FALSE	up	up	up	26691.7	40875	23523.7	67811.9	52759.1	38282	751830	689061	471410	740808	214072	211514	273117	184291	141379	-	-
pmb2260	C23H46NO7P	LysoPC 15:1	Lipids	LPC	-	2	FALSE	up	up	up	67051.7	129963	92149.4	128543	210907	98995.5	389375	355037	363284	344661	424036	383370	422026	466960	380555	-	-
pmd0132	C24H50NO7P	LysoPC 16:0(2n isomer)	Lipids	LPC	-	1	up	up	up	up	72182.2	84233.3	89796.6	251822	527081	142229	1.37023e+06	1.58251e+06	1.53319e+06	1.49071e+06	1.80973e+06	1.59919e+06	1.54104e+06	1.73944e+06	1.56992e+06	-	-
pme3096	C3H5NO4	Aminomalonic acid	Organic acids	Organic acids	1068-84-4	3	down	down	down	FALSE	1.81287e+06	2.15256e+06	1.27767e+06	840076	566248	824026	1.12138e+06	432164	455894	580899	470010	693181	1.53316e+06	1.71384e+06	430542	C00872	-
Lmsn002548	C15H18O9	1-O-Caffeoyl-β-D-glucose	Phenolic acids	Phenolic acids	14364-08-0	2	up	FALSE	FALSE	FALSE	549451	737594	714268	1.44726e+06	1.66108e+06	1.20721e+06	688569	749297	909696	823023	1.03858e+06	1.0834e+06	1.14598e+06	1.09192e+06	782587	C10433	-
pmb3066	C22H26O12	5-O-p-Coumaroylshikimic acid O-glucoside	Phenolic acids	Phenolic acids	-	3	FALSE	up	up	up	25073.3	31360.7	37264.3	50890.7	57372.9	30066	130463	125555	103262	86907.2	195340	185264	238551	118439	168920	-	-
Lmrj002087	C10H18N2O5	L-Isoleucyl-L-Aspartate	Amino acids and derivatives	Amino acids and derivatives	-	3	FALSE	FALSE	down	FALSE	495033	1.76241e+06	879580	680084	552948	522106	685601	421773	460277	366343	374727	400443	513188	562864	335286	-	-
mws5041	C8H16N2O3	L-Glycyl-L-isoleucine*	Amino acids and derivatives	Amino acids and derivatives	19461-38-2	3	FALSE	up	up	up	200820	216563	189481	282800	454672	214275	1.11232e+06	1.31884e+06	1.00264e+06	992242	1.4452e+06	1.08116e+06	926781	1.04744e+06	1.28938e+06	-	-
mws0736	C8H16N2O3	N-Glycyl-L-leucine*	Amino acids and derivatives	Amino acids and derivatives	869-19-2	3	FALSE	up	up	up	262361	254460	280447	374880	440167	373545	1.35601e+06	1.47713e+06	1.3903e+06	1.39112e+06	1.56288e+06	1.41567e+06	1.26198e+06	1.35556e+06	1.75179e+06	C02155	-
pme0256	C5H4N4O2	Xanthine	Nucleotides and derivatives	Nucleotides and derivatives	69-89-6	3	FALSE	up	up	up	65071.5	81866.7	28503.8	81051.8	66035.4	104461	148671	127893	163249	167130	150329	176367	143265	139124	183458	C00385	ko00230,ko00232,ko01100,ko01110,ko01232
Lmhp011562	C21H36O4	1-α-Linolenoyl-glycerol*	Lipids	Glycerol ester	-	1	up	up	up	up	1.84389e+06	2.07582e+06	3.16831e+06	5.81543e+06	5.91359e+06	3.63523e+06	9.26917e+06	9.15313e+06	6.88405e+06	9.63295e+06	8.6829e+06	6.97197e+06	9.1207e+06	8.53403e+06	8.36485e+06	-	-
pme0124	C7H12N2O3	L-Glycyl-L-proline	Amino acids and derivatives	Amino acids and derivatives	704-15-4	3	FALSE	FALSE	down	down	634001	422337	650516	411888	328755	679515	327754	303629	315997	249001	240241	273450	173778	189988	307085	-	-
pmb0530	C21H27N7O14P2	Nicotinic acid adenine dinucleotide	Nucleotides and derivatives	Nucleotides and derivatives	53-84-9	1	FALSE	down	FALSE	down	6.96068e+06	8.6768e+06	5.79849e+06	6.90478e+06	5.57266e+06	8.23585e+06	2.71873e+06	2.33041e+06	4.39754e+06	3.07234e+06	4.17598e+06	4.84933e+06	4.06581e+06	3.12398e+06	3.30748e+06	C00003	ko00190,ko00730,ko00760,ko01100,ko01240
Lmqn000432	C9H19O11P	1-(sn-Glycero-3-phospho)-1D-myo-inositol	Others	Saccharides	-	1	FALSE	down	down	down	9.51418e+07	7.09267e+07	8.66921e+07	5.05277e+07	42146284	8.01091e+07	2.48762e+07	2.8821e+07	3.95182e+07	3.26159e+07	3.14659e+07	3.40237e+07	3.61855e+07	4.13713e+07	3.35656e+07	-	-
mws0914	C15H12O5	3,5,7-Trihydroxyflavanone (Pinobanksin)	Flavonoids	Flavanonols	548-82-3	1	FALSE	up	up	up	317909	277861	219559	241824	403371	327468	929215	1.16662e+06	665468	696323	959343	1.0205e+06	570333	747146	768633	C09826	ko00941
Lmhp009187	C20H42NO7P	LysoPE 15:0	Lipids	LPE	-	1	FALSE	up	up	up	909496	1.05793e+06	1.46626e+06	1.92656e+06	2.55149e+06	1.54899e+06	2.59152e+06	2.94666e+06	2.97812e+06	2.85184e+06	2.72392e+06	2.77923e+06	2.2691e+06	3.34724e+06	2.28029e+06	-	-
pmd0157	C24H47O9P	LysoPG 18:1	Lipids	Glycerol ester	-	3	FALSE	up	up	up	17086.7	24170.1	28196.1	31024.2	50135.3	30952.6	71495.8	80753.8	92618.2	89513.1	98463.3	102525	113292	110697	101345	-	-
pma0633	C19H32N4O2	N-p-Coumaroylspermine	Alkaloids	Phenolamine	130210-35-4	3	up	up	up	up	9	9	9	218469	169397	121662	657761	705153	752039	740870	948850	980892	949067	859741	1.00513e+06	-	-
mws1094	C15H12O6	Aromadendrin (Dihydrokaempferol)	Flavonoids	Flavanonols	480-20-6	3	up	up	up	up	9	9	9	21947.8	25820.4	10710.6	79330.3	78970.1	42610.8	60424.4	66908.8	88130.2	43414.7	52872.8	62000.2	C00974	ko00941,ko01100,ko01110
mws1377	C10H8N2	2,3'-Bipyridine	Alkaloids	Pyridine alkaloids	581-50-0	3	FALSE	up	up	up	738531	988383	840578	1.41865e+06	1.56346e+06	1.18803e+06	3.20644e+06	2.83733e+06	2.88785e+06	3.49382e+06	3.29476e+06	3.20708e+06	2.75635e+06	3.05931e+06	3.23079e+06	-	-
Hmqp005411	C18H32O3	9-Oxo-12Z-Octadecenoic acid	Lipids	Free fatty acids	112543-32-5	2	FALSE	up	up	up	9	9	9	9	9	9	239252	296819	218838	238250	294708	258412	268908	261800	306850	-	-
Zmyn005384	C18H36O3	2R-Hydroxyoctadecanoic Acid	Lipids	Free fatty acids	26633-48-7	1	up	up	up	up	322658	518387	402284	865892	1.08971e+06	537533	2.50294e+06	2.63848e+06	2.06946e+06	2.4404e+06	2.96933e+06	2.51537e+06	2.03216e+06	2.55024e+06	2.13064e+06	C03042	-
pmb2792	C18H30O3	13-Hydroxy-6,9,11-octadecatrienoic acid	Lipids	Free fatty acids	74784-20-6	3	up	up	up	up	9	9	9	14530.9	22904	5143.94	64444.3	55963.2	52006.9	54217.3	55014.6	42922.4	45107.3	46323.1	38362.1	-	-
pme0376	C15H12O5	Naringenin (5,7,4'-Trihydroxyflavanone)	Flavonoids	Flavanones	480-41-1	1	FALSE	up	up	up	287767	252613	192516	194991	368716	310146	845269	1.04312e+06	610317	668393	926742	928696	539388	733208	743579	C00509	ko00941,ko00943,ko01100,ko01110
Zmyn004548	C18H28O3	12-Oxo-phytodienoic acid	Lipids	Free fatty acids	85551-10-6	3	up	up	up	up	6619.35	6949.31	9770.76	14385.5	22440.9	11541.6	157617	171522	106388	136443	130335	101844	147491	152474	143646	C01226	ko00592,ko01100,ko01110
Qmyp101437	C13H22O2	Blumenol C	Terpenoids	Terpene	36151-02-7	1	FALSE	up	up	up	1.12632e+06	1.67085e+06	1.5547e+06	2.49481e+06	2.39074e+06	1.73558e+06	3.36878e+06	3.34274e+06	3.29055e+06	3.70262e+06	4.51523e+06	2.72347e+06	3.36653e+06	3.37344e+06	3.755e+06	-	-
pmp000284	C11H10O5	Fraxidin (8-Hydroxy-6,7-dimethoxycoumarin)	Lignans and Coumarins	Coumarins	525-21-3	1	FALSE	up	up	up	78229.8	186381	212862	311413	495056	105024	1.93072e+06	2.25869e+06	1.72059e+06	2.247e+06	1.94159e+06	1.56721e+06	1.93442e+06	1.59143e+06	2.26165e+06	C17479	-
mws2184	C11H12O4	Ethyl caffeate	Phenolic acids	Phenolic acids	102-37-4	1	up	up	up	up	9	9	9	43431.6	53757.7	30626.9	397989	500194	358769	239325	479847	554691	760973	415192	699234	-	-
mws0097	C20H22O6	Pinoresinol*	Lignans and Coumarins	Lignans	487-36-5	3	FALSE	up	up	up	14341.2	45414.2	34131.7	47619.1	66219	37984.6	296204	367594	191006	267683	294891	242096	194317	220086	251268	C05366	ko00999,ko01100,ko01110
MWS20025	C22H34O4	13,14-DiHDPE; 13,14-Dihydroxy-4,7,10,16,19-Docosapentaenoic acid	Lipids	Free fatty acids	1345275-24-2	3	up	up	up	up	9	9	9	3329.15	4690.75	2663.04	28628.2	27792.7	18705.6	33566.6	32168.1	29862.1	29450.8	25000.8	31511.2	-	-
mws2212	C9H8O4	Caffeic acid	Phenolic acids	Phenolic acids	331-39-5	1	up	up	up	up	57883	91252.7	58291.1	165793	191864	119493	520672	555239	665362	475904	1.09959e+06	832898	996378	707409	808664	C01197	ko00940,ko01100,ko01110
Lmbn002072	C7H12O4	2-Propylsuccinic acid	Organic acids	Organic acids	618-57-5	3	up	up	up	up	18610.2	50395.4	42785.7	170004	315173	69429.1	680786	734153	591537	593881	651182	545941	428343	523287	632406	C16657	-
Lmbn007891	C18H34O4	Hydroxy ricinoleic acid	Lipids	Free fatty acids	-	1	up	up	up	up	34345.4	39401.4	35699	106606	253339	62387.4	1.78437e+06	2.31073e+06	1.42772e+06	1.94121e+06	2.27769e+06	1.90088e+06	1.85994e+06	2.06355e+06	2.08261e+06	-	-
mws0396	C18H34O2	Elaidic Acid	Lipids	Free fatty acids	112-79-8	1	FALSE	up	up	up	2.5562e+06	2.9281e+06	4.09748e+06	4.61491e+06	5.10146e+06	4.28582e+06	7.96423e+06	9.19787e+06	9.28401e+06	8.83863e+06	9.53568e+06	1.14883e+07	9.0647e+06	8.58655e+06	9.39779e+06	C01712	-
pmb2799	C18H32O3	12,13-Epoxy-9-Octadecenoic Acid	Lipids	Free fatty acids	6799-85-5	2	up	up	up	up	20299.5	18226.9	26826.2	37052.2	66808	34323.2	291275	420176	247761	331068	404480	300689	290148	352335	372175	C14826	ko00591,ko01100
Zmyn000230	C5H8O5	2-Dehydro-3-deoxy-L-arabinonate	Others	Saccharides	-	3	FALSE	up	up	up	319372	277135	312925	459796	429855	354837	767395	635654	680861	713431	976078	760513	600520	603351	737978	C00684	ko00053,ko01100
pmb2804	C18H32O4	13S-Hydroperoxy-9Z,11E-octadecadienoic acid	Lipids	Free fatty acids	33964-75-9	3	up	up	up	up	264718	404239	378695	749092	1.74782e+06	631144	5.90679e+06	6.82597e+06	4.73556e+06	6.59731e+06	6.89363e+06	5.10567e+06	5.59652e+06	5.71748e+06	6.74476e+06	C04717	ko00591,ko01100
pmb0492	C34H37N3O6	N',N'',N'''-p-Coumaroyl-cinnamoyl-caffeoyl spermidine	Alkaloids	Phenolamine	-	3	up	up	up	up	236295	326663	323500	711795	978330	434666	2.94307e+06	3.49937e+06	3.10456e+06	3.04494e+06	4.03498e+06	3.45603e+06	3.46498e+06	3.52114e+06	3.28271e+06	-	-
pme2735	C15H22N6O5S	S-(5'-Adenosyl)-L-methionine	Amino acids and derivatives	Amino acids and derivatives	29908-03-0	3	FALSE	down	down	down	6.56905e+06	5.59671e+06	6.45988e+06	2.99397e+06	2.40469e+06	4.89419e+06	909711	709528	980559	887735	592786	914992	1.09158e+06	1.13215e+06	477905	C00019	ko00261,ko00270,ko00330,ko00908,ko00999,ko01100,ko01110,ko01230,ko01240,ko04122
MWS2063	C8H11N	2,6-Dimethylaniline	Alkaloids	Alkaloids	87-62-7	3	FALSE	up	up	up	9	9	9	9	9	9	333135	198968	179564	292588	361815	195700	280898	311815	319596	C11004	-
Lmbn005923	C18H30O2	Crepenynic acid	Lipids	Free fatty acids	2277-31-8	1	up	up	up	up	109248	130458	152469	261920	323759	226811	857681	871523	825628	891576	1.06131e+06	922079	1.04542e+06	1.00216e+06	928799	C07289	ko00591
mws0064	C15H12O6	Eriodictyol (5,7,3',4'-Tetrahydroxyflavanone)	Flavonoids	Flavanones	552-58-9	3	FALSE	up	up	up	9928.55	30536.4	13992.2	26757.6	56671.4	23633.8	306841	354557	207077	243733	438266	265925	313066	301977	272145	C05631	ko00941,ko01100,ko01110
mws0906	C16H22O8	Coniferin	Phenolic acids	Phenolic acids	531-29-3	2	FALSE	FALSE	up	up	744512	1.18821e+06	1.00712e+06	1.71555e+06	2.16168e+06	1.74872e+06	1.64675e+06	1.68866e+06	1.91026e+06	1.68268e+06	2.47146e+06	2.0557e+06	2.68795e+06	2.36333e+06	1.80827e+06	C00761	ko00940,ko01110
pme2074	C18H29NO4	Jasmonoyl-L-Isoleucine	Amino acids and derivatives	Amino acids and derivatives	120330-93-0	3	FALSE	up	up	up	14188.2	16804.1	21980.8	25779.3	40589.8	20393.6	84778.3	71760.8	60659.2	80409.8	79220.9	55885.9	65898.2	69909.5	79720	C18699	ko04075
mws0248	C9H12N2O6	Uridine	Nucleotides and derivatives	Nucleotides and derivatives	58-96-8	1	up	up	up	up	782407	1.02908e+06	1.05392e+06	2.39619e+06	3.31397e+06	1.55071e+06	7.80721e+06	8.27113e+06	8.2172e+06	7.12874e+06	7.97006e+06	7.74367e+06	6.94735e+06	7.58332e+06	8.11724e+06	C00299	ko00240,ko01100,ko01232,ko02010
Zmyn000083	C6H14O12P2	D-Glucose 1,6-bisphosphate	Others	Saccharides	10139-18-1	3	FALSE	down	down	FALSE	79495.6	86387.3	79218.9	65053.2	39226	62382.3	32375.8	28232	39783.6	25921.3	28910.6	31673.3	43846.3	41317.7	47047.3	C01231	ko00500,ko01100
MWSmce331	C4H7NO2	Azetidine-2-carboxylic acid	Alkaloids	Alkaloids	2517-04-6	3	FALSE	down	down	down	439151	331605	563379	312718	411356	455976	162167	244717	219373	249917	200250	137069	156451	184470	169276	C08267	-
Lsjp211263	C11H16O3	(-)-Loliolide	Terpenoids	Monoterpenoids	-	2	up	up	up	up	265057	314054	352325	544641	938482	526423	4.80347e+06	4.78546e+06	3.49368e+06	5.06373e+06	4.15437e+06	3.25173e+06	3.66554e+06	4345824	4.67795e+06	-	-
pme1292	C8H8O4	Homogentisic acid	Phenolic acids	Phenolic acids	451-13-8	3	up	up	up	up	9	9	9	483876	598727	498903	1.49002e+06	1.53199e+06	1.24689e+06	1.31304e+06	1.45656e+06	1.0586e+06	1.20727e+06	1.46217e+06	1.45239e+06	C00544	ko00130,ko00350,ko01100,ko01240
Hmhp001812	C11H15N5O4	2'-O-Methyladenosine	Nucleotides and derivatives	Nucleotides and derivatives	2140-79-6	1	up	up	up	up	481194	913616	657747	2.06343e+06	3.22798e+06	1.09738e+06	1.18694e+07	1.14117e+07	8.96639e+06	1.02475e+07	1.13911e+07	9.19029e+06	8.10606e+06	9.58615e+06	1.08467e+07	-	-
pme2237	C6H14O6	Dulcitol	Others	Saccharides	608-66-2	3	FALSE	FALSE	up	FALSE	139278	144419	151906	239760	322387	209539	278982	306118	285195	235836	321612	323962	293532	266899	272295	C01697	ko00052,ko01100
mws4163	C24H42O21	Nystose	Others	Saccharides	13133-07-8	3	up	FALSE	FALSE	FALSE	67805.1	64149.5	101776	156545	219597	127172	132168	138853	152302	136009	136886	168433	126850	143355	158961	-	-
Lmmn003748	C20H24O6	Isolariciresinol	Lignans and Coumarins	Lignans	548-29-8	3	FALSE	up	up	up	9	9	9	9	9	9	19026.1	19938.1	15035.7	21714	16162.2	15270.9	21836.2	28862.4	12605.8	-	-
pmb0854	C26H48NO7P	LysoPC 18:3	Lipids	LPC	-	1	FALSE	up	up	up	280187	365956	486671	508563	651196	420151	930065	1.00648e+06	943816	1.02706e+06	1.02745e+06	1.06593e+06	1.00316e+06	1.06695e+06	1.14712e+06	-	-
ML10172161	C3H4O4	Hydroxypyruvic acid	Organic acids	Organic acids	1113-60-6	3	FALSE	up	up	up	310230	372195	373328	525587	963805	517675	1.70729e+06	2.32565e+06	1.53192e+06	2.02579e+06	2.04185e+06	1.29302e+06	1.41892e+06	1.3324e+06	1.87267e+06	C00168	ko00260,ko00630,ko01100,ko01110,ko01200
Zmhn001793	C15H18O9	6-O-Caffeoyl-D-glucose	Phenolic acids	Phenolic acids	-	1	FALSE	up	up	up	6.47496e+06	8.26844e+06	8.44655e+06	9.20629e+06	1.32939e+07	1.17192e+07	1.87471e+07	1.96927e+07	2.1103e+07	1.82206e+07	2.03386e+07	1.9359e+07	2.50696e+07	2.26241e+07	2.26779e+07	-	-
Lmdn004267	C20H22O6	Epipinoresinol*	Lignans and Coumarins	Lignans	24404-50-0	3	FALSE	up	up	up	30034.4	40660.4	37008.4	58240.8	70182.8	27502.2	294944	364389	252352	256096	283512	247592	214898	261196	259838	-	-
MWS4354	C11H15N5O4	N6-methyladenosine	Nucleotides and derivatives	Nucleotides and derivatives	1867-73-8	3	FALSE	up	up	up	1.06702e+06	1.41772e+06	935179	1.54922e+06	1.97468e+06	1.1685e+06	5.49465e+06	6.66023e+06	4.75043e+06	5.52183e+06	6.58275e+06	5.83111e+06	5.44446e+06	6.14375e+06	6.14229e+06	-	-
mws5042	C11H14N2O3	L-Glycyl-L-phenylalanine	Amino acids and derivatives	Amino acids and derivatives	721-66-4	1	FALSE	up	up	up	600565	442272	389170	510045	637985	389916	1.82872e+06	1.78663e+06	1.8403e+06	1.51616e+06	1.92531e+06	1.62618e+06	1.53245e+06	1.49475e+06	2.19343e+06	-	-
MWS201465	C14H18N2O5	Glu-Phe	Amino acids and derivatives	Amino acids and derivatives	20556-22-3	2	FALSE	up	up	up	294242	278882	282887	341033	463329	289130	2.43701e+06	2.0408e+06	1.4678e+06	2.07036e+06	5.98533e+06	2.87361e+06	1.65033e+06	1.70428e+06	1.95019e+06	-	-
pme2598	C8H8O4	3,4-Dihydroxybenzeneacetic acid	Phenolic acids	Phenolic acids	102-32-9	3	up	up	up	up	9	9	9	456233	511278	234989	1.50458e+06	1.55779e+06	1.21332e+06	1.22042e+06	1.65145e+06	1.00656e+06	1.2246e+06	1.44526e+06	1.41887e+06	C01161	ko00350,ko01100
Zbsp004940	C10H8O4	6-Hydroxy-7-methoxycoumarin	Lignans and Coumarins	Coumarins	-	1	up	up	up	up	199099	219042	164868	414800	786646	220702	3.11265e+06	3.18781e+06	2.18524e+06	2.80344e+06	2.81202e+06	2.48892e+06	2.92726e+06	2.59311e+06	3.15829e+06	-	-
Lmhp011549	C28H56NO7P	LysoPC 20:1	Lipids	LPC	-	1	FALSE	up	up	up	8395.94	18136.4	32610.3	24901.3	29603.2	25641.5	67148.4	95858.5	57998	158744	206791	69312.9	91620.8	167450	158891	-	-
pme3311	C6H14O12P2	D-Fructose-1,6-biphosphate	Others	Saccharides	488-69-7	3	FALSE	down	down	down	573244	611608	669998	405559	415597	832362	214655	182472	242992	195265	160310	190266	232867	194413	174605	C00354	ko00400,ko00710,ko01100,ko01110,ko01200
pmb0500	C23H26N2O5	N-p-Coumaroyl-N'-feruloylputrescine	Alkaloids	Phenolamine	380302-96-5	3	up	up	up	up	9	9	9	72681.6	135084	29256	443069	808850	459748	528964	560848	361951	234025	351215	386395	-	-
mws2623	C18H34O2	11-Octadecanoic acid(Vaccenic acid)	Lipids	Free fatty acids	506-17-2	3	FALSE	up	up	up	726826	1.00725e+06	1.36369e+06	1.82944e+06	1.54865e+06	1.44575e+06	2.93598e+06	2.94527e+06	3.12937e+06	3.03459e+06	3.8319e+06	3.87799e+06	3.25494e+06	3.37745e+06	3.41411e+06	C21944	-
Zbdn001947	C13H18O8	Isotachioside	Phenolic acids	Phenolic acids	31427-08-4	2	FALSE	down	down	FALSE	2.34162e+06	1.21724e+06	863059	910391	841994	901471	776871	566195	606833	535750	525691	707023	2.01891e+06	726434	551542	-	-
mws1505	C17H16O4	Phenethyl caffeate	Phenolic acids	Phenolic acids	104594-70-9	1	up	up	up	up	36581.3	44516.2	51917.7	99850.7	239363	130487	4.3432e+06	5.14593e+06	3.90369e+06	3.14841e+06	5.12855e+06	2.87566e+06	5.63685e+06	3.8065e+06	5.05495e+06	C10484	-
mws0147	C5H10O3	β-Hydroxyisovaleric acid	Organic acids	Organic acids	625-08-1	3	FALSE	up	up	up	227746	227728	213503	340245	387318	280905	877350	1.0377e+06	846838	855390	1.00729e+06	869282	871041	835534	962808	C20827	ko00280,ko01100
Wmzn000227	C6H10O4	2,2-Dimethylsuccinic acid	Organic acids	Organic acids	597-43-3	2	FALSE	down	FALSE	down	447188	519956	642308	395108	345651	587218	269464	315560	216574	307815	250470	257360	155823	236272	172687	-	-
Zmbp006041	C16H12O6	6-methyl luteolin	Flavonoids	Flavones	-	3	FALSE	up	up	up	9	9	9	9	9	9	189784	232458	167312	235792	248056	188622	147909	181794	174692	-	-
pme0489	C7H8N2O	N-Methylnicotinamide	Alkaloids	Pyridine alkaloids	114-33-0	3	FALSE	up	up	up	79819	146461	157295	126834	169437	81289.8	416610	547916	362389	482231	421395	351984	351265	387182	367696	-	-
Lmqp000329	C8H14N3O7P	5-Aminoimidazole ribonucleotide	Nucleotides and derivatives	Nucleotides and derivatives	25635-88-5	1	FALSE	up	up	up	2.81449e+06	2.51912e+06	2.24591e+06	2.32953e+06	2.73005e+06	2.00839e+06	5.1345e+06	4.45701e+06	5.60845e+06	5.00832e+06	6.40602e+06	6.48775e+06	5.86472e+06	6.62113e+06	6.59372e+06	-	-
pma0170	C27H35N3O6	N',N''-Diferuloylspermidine	Alkaloids	Phenolamine	-	3	FALSE	up	FALSE	FALSE	473196	305804	189481	317686	421480	975880	1.18203e+06	780390	825007	795533	269522	251512	545442	247121	176220	-	-
Lmyn006221	C33H60O14	Gingerglycolipid C	Lipids	Glycerol ester	-	1	FALSE	up	up	up	10294	11723.8	17362.7	18884.8	36263.7	20873.1	101844	125371	107542	96411.1	153400	106188	107630	150357	152175	-	-
pmd0136	C26H54NO7P	LysoPC 18:0(2n isomer)	Lipids	LPC	-	1	up	up	up	up	335808	484178	437378	887910	2.09388e+06	506005	5.86418e+06	7.42771e+06	6.60708e+06	7.83777e+06	8.78186e+06	7.72074e+06	9.17815e+06	8.59107e+06	9.02059e+06	-	-
MWS20152	C22H26O8	Syringaresinol	Lignans and Coumarins	Lignans	21453-71-4	3	FALSE	up	up	up	35236.8	34270.7	32836.9	38256.1	52940.5	24452	136917	128981	93637.6	120725	139394	106798	97986.8	119618	120389	C10889	-
Lmsn003628	C23H32O15	6'-O-Sinapoylsucrose	Phenolic acids	Phenolic acids	-	3	FALSE	up	up	up	41310.2	58409.6	105455	80204.5	102815	154527	267370	326579	233118	211322	231174	165198	210039	223896	221519	-	-
pmb2981	C33H40O19	Vitexin-7-O-rutinoside	Flavonoids	Flavones	-	3	up	up	up	up	9	9	9	17904.5	12897.7	18229.9	23160.6	27476	17153.6	12331.8	19392.1	12302.1	25577.6	9894.89	20467.9	-	-
Lmgp002595	C9H10O3	4'-Hydroxy-3'-methoxyacetophenone (Acetovanillone)	Phenolic acids	Phenolic acids	498-02-2	2	FALSE	down	down	FALSE	491827	509524	521427	402096	383040	323797	215035	217411	281939	188471	203480	260419	317771	268402	194547	C11380	-
pmb2636	C20H32O4	8,15-Dihydroxy-5,9,11,13-eicosatetraenoic acid	Lipids	Free fatty acids	77667-08-4	3	FALSE	up	up	up	9	9	9	9	9	9	120008	104125	107822	93906.1	92393.1	105575	116641	122552	121789	-	-
Zaln004057	C16H16O8	4-caffeoylshikimic acid*	Phenolic acids	Phenolic acids	-	1	FALSE	FALSE	up	up	1.78059e+06	2.41894e+06	2.11401e+06	2.89763e+06	2.65588e+06	2.20037e+06	3.83425e+06	3.45273e+06	3.62723e+06	3.724e+06	4.99905e+06	4.68748e+06	6.01181e+06	4.00434e+06	4.53532e+06	-	-
pma6455	C5H11O8P	Ribulose-5-phosphate	Others	Saccharides	4300-28-1	3	up	FALSE	FALSE	FALSE	2.18627e+06	1.65661e+06	3.5847e+06	2.62989e+06	5.66834e+06	6.70911e+06	3.39913e+06	5.93384e+06	5.16735e+06	3.34195e+06	3.38865e+06	2.96474e+06	2.68255e+06	2.66864e+06	3.78205e+06	C00117	ko00030,ko00230,ko00440,ko00710,ko00750,ko01100,ko01110,ko01200,ko01230,ko01240
pma2172	C17H17NO2	Cinnamoyltyramine	Alkaloids	Phenolamine	20384-14-9	3	down	FALSE	FALSE	FALSE	54733.4	651796	33299.6	26264.6	13517.1	32102.6	63980	24027.6	34646.3	30356.4	38763.2	23192.8	83671.9	29963.4	40121.6	-	-
MWS2673	C20H34O4	5,6-DiHETrE[(±)5,6-dihydroxy-8Z,11Z,14Z-eicosatrienoic acid]	Lipids	Free fatty acids	213382-49-1	2	FALSE	FALSE	up	up	30115.5	28865.7	26185.9	23932.6	33629.1	33008.3	38612.3	56536.8	59311.2	54112	56972.7	66973.9	45895.5	66129	83851.4	C14772	ko00590,ko01100
pmb0864	C19H40NO7P	LysoPE 14:0	Lipids	LPE	-	2	FALSE	FALSE	up	up	183052	231968	290052	342016	397708	317360	401344	450711	463563	493303	456967	471577	459106	518116	493835	-	-
pme0075	C7H11NO5	N-Acetyl-L-glutamic acid	Amino acids and derivatives	Amino acids and derivatives	1188-37-0	3	FALSE	up	up	up	75197.4	134037	73027.3	117720	153749	144690	341768	279959	284281	217629	236735	428436	427696	308281	282657	C00624	ko00220,ko01100,ko01110,ko01210,ko01230
pme3188	C9H13N2O9P	Uridine 5'-monophosphate	Nucleotides and derivatives	Nucleotides and derivatives	58-97-9	2	up	up	up	up	715691	1.02374e+06	941716	1.65969e+06	3.66034e+06	991318	3.71594e+06	1.83876e+07	1.54593e+07	1.94598e+07	2.02037e+07	1.47023e+07	1.87875e+07	21919656	2.31892e+07	C00105	ko00240,ko01100,ko01232,ko01240
mws0214	C6H14O6	D-Sorbitol	Others	Saccharides	50-70-4	3	FALSE	up	up	up	167555	165114	186562	294691	371772	238875	383065	358794	351432	386632	375138	411686	360881	340074	358414	C00794	ko00051,ko00052,ko01100,ko02010
mws0242	C8H14O4	Suberic Acid	Organic acids	Organic acids	505-48-6	2	FALSE	up	up	up	109307	106541	105840	155681	131218	118738	392623	411079	368053	373042	435447	363649	374381	339246	398014	C08278	-
pmb2787	C18H30O3	9-Oxo-10E,12Z-octadecadienoic acid	Lipids	Free fatty acids	54232-59-6	3	up	up	up	up	29034.9	42035.3	40452.3	142045	229627	80276.1	1.63437e+06	1.8275e+06	1.19209e+06	1.47079e+06	1.76363e+06	1.20189e+06	1.45914e+06	1.63646e+06	1.6449e+06	C14766	ko00591
pmb2857	C11H19NO9	L-Glutamic acid-O-glycoside	Amino acids and derivatives	Amino acids and derivatives	-	3	FALSE	up	up	up	318158	376251	411909	468560	568884	618567	1.57371e+06	2.15717e+06	1.64511e+06	2.3373e+06	2.74309e+06	1.42473e+06	1.406e+06	1.43521e+06	2.29433e+06	-	-
Zmcn005156	C26H26O12	4,5-O-Dicaffeoylquinic Acid Methyl Ester	Phenolic acids	Phenolic acids	-	3	FALSE	up	up	up	70934.4	118781	50820.2	149179	108094	61293.3	286936	217888	232786	278920	237275	331902	408640	288615	251865	-	-
pma1303	C24H46NO7P	LysoPC 16:2	Lipids	LPC	-	1	FALSE	up	up	up	93786.8	122392	123235	183619	239634	97973.4	414495	436162	511009	411405	560455	585642	394184	421726	547245	-	-
Zmyn000247	C5H8O5	2-Hydroxyglutaric Acid	Organic acids	Organic acids	13095-48-2	3	FALSE	up	up	up	399042	503207	425340	619367	625138	448173	1.0274e+06	810129	927076	983758	1.22528e+06	1.05111e+06	826048	799019	1.04549e+06	C03196	ko00310,ko01100
MWS3149	C8H8O3	3-Methoxybenzoic acid	Phenolic acids	Phenolic acids	586-38-9	3	FALSE	up	up	up	9	9	9	9	9	9	40828.4	37791.4	31835.1	54470.9	52714.1	43556.5	43172.1	39020.9	37120.7	-	-
Zmyn004732	C18H30O3	2R-hydroxy-9Z,12Z,15Z-octadecatrienoic acid	Lipids	Free fatty acids	-	1	up	up	up	up	198792	258394	313215	511836	1.08898e+06	458184	5.05474e+06	4.95474e+06	3.34013e+06	5.13924e+06	5.85764e+06	4.3612e+06	4.74906e+06	5.26216e+06	5.27064e+06	C16342	ko00592
mws0133	C6H6N2O	Nicotinamide	Others	Vitamin	98-92-0	3	FALSE	up	up	up	566977	650909	726712	617910	650312	784781	2.62306e+06	3.08546e+06	2.06141e+06	3.47449e+06	3.70749e+06	2.66405e+06	3.35443e+06	3.27803e+06	3.78428e+06	C00153	ko00760,ko01100,ko01240
pme0534	C6H12O7	Gluconic acid	Others	Saccharides	526-95-4	1	FALSE	up	up	up	1.10349e+07	1.5337e+07	1.18477e+07	1.51819e+07	1.63087e+07	1.54597e+07	3.20723e+07	4.22261e+07	2.77132e+07	3.06732e+07	3.19112e+07	2.49344e+07	2.57243e+07	2.76302e+07	2.42719e+07	C00257	ko00030,ko01100,ko01110,ko01200
mws0366	C18H30O2	γ-Linolenic Acid*	Lipids	Free fatty acids	506-26-3	1	up	up	up	up	3.14187e+06	4.25505e+06	4.6184e+06	8.35129e+06	9.70283e+06	6.41553e+06	2.9239e+07	2.79099e+07	2.42917e+07	2.59931e+07	2.88569e+07	2.315e+07	2.85859e+07	2.8906e+07	2.96289e+07	C06426	ko00591,ko01040,ko01100
pmb2922	C15H24N2O17P2	Uridine 5'-diphospho-D-glucose	Nucleotides and derivatives	Nucleotides and derivatives	133-89-1	1	FALSE	down	down	down	1.04857e+07	9.88204e+06	9.77311e+06	7.62132e+06	6.05295e+06	1.0721e+07	966250	660571	1.26066e+06	1.00898e+06	649889	984310	1.54931e+06	1.38033e+06	631389	C00029	ko00040,ko00052,ko00053,ko00500,ko00520,ko00524,ko00561,ko00908,ko01100,ko01110,ko01240,ko01250
Lhcp090205	C11H16O3	Loliolide	Terpenoids	Monoterpenoids	5989-02-6	2	up	up	up	up	222103	255656	378625	619024	985770	523537	3.96167e+06	4.37725e+06	3.72281e+06	4.32789e+06	4.38398e+06	3.24773e+06	2.97759e+06	4.04525e+06	4.30782e+06	-	-
Lmyn005812	C33H56O14	Gingerglycolipid A	Lipids	Glycerol ester	145937-22-0	1	FALSE	up	up	up	315242	317898	499247	527958	949982	534087	2.44102e+06	2.56246e+06	2.51245e+06	2.37522e+06	2.18531e+06	1.96559e+06	2.76372e+06	2.59256e+06	2.92517e+06	-	-
Zmyn004676	C18H30O3	17-Hydroxylinolenic acid	Lipids	Free fatty acids	-	3	FALSE	up	up	up	88890.1	90891	110251	111913	135873	121402	515164	565516	418990	522569	563347	469925	483506	519565	532878	C16346	ko00592
Lmxn006423	C7H5NOS	2(3H)-Benzothiazolone	Alkaloids	Alkaloids	934-34-9	3	up	FALSE	FALSE	FALSE	12142.3	20676.1	15339	41469.8	30120.6	26962.8	14558	25946.3	14951.5	21142.3	23229.9	16345.6	17124.5	30467.6	23203.5	-	-
Zmjp003163	C12H18O3	Jasmonic acid	Organic acids	Organic acids	77026-92-7	3	up	up	up	up	9	9	9	279477	265064	9	643866	677158	371689	583342	687333	488029	462117	594278	605374	C08491	ko00592,ko01100,ko01110,ko04075
Lmbp001216	C7H15NO2S	L-Dihomomethionine	Amino acids and derivatives	Amino acids and derivatives	34022-36-1	3	up	up	up	up	183996	320305	350114	1.04322e+06	1.53405e+06	521696	2.41196e+06	2.88736e+06	2.10108e+06	2.52537e+06	2.3937e+06	2.31042e+06	2.18719e+06	2.84608e+06	2.51975e+06	C17217	ko00966,ko01210
Lmhn004756	C23H20O10	Cinnamoylferuloyltartaric acid	Phenolic acids	Phenolic acids	-	3	up	up	up	up	9	9	9	498657	671733	422434	1.2276e+06	2.14262e+06	1.08392e+06	2.14146e+06	2.9765e+06	1.10489e+06	1.94966e+06	1.06468e+06	917273	-	-
Lmhp002001	C14H20N2O3	L-Valyl-L-Phenylalanine	Amino acids and derivatives	Amino acids and derivatives	3918-92-1	2	FALSE	up	up	up	155096	149786	120330	127652	171863	130564	433642	515327	493546	401430	499434	310252	390321	398802	506636	-	-
ML10195036	C18H37NO2	3-Dehydrosphinganine	Lipids	Sphingolipids	16105-69-4	3	FALSE	up	up	up	22388.6	20158.9	28607.6	31858.9	33821.9	16892.2	90482.2	69062.1	67296.3	73978	80333.5	64065.7	51967.9	64728.4	75994.1	C02934	ko00600,ko01100
Lmmn001643	C9H8O3	2-Hydroxycinnamic acid*	Phenolic acids	Phenolic acids	583-17-5	2	up	up	up	up	9	9	9	465966	748905	125513	7.78097e+06	8.47852e+06	4.94449e+06	8.68552e+06	8.48613e+06	6.73347e+06	6.5769e+06	7.2483e+06	9.01586e+06	C01772	ko00360,ko00999,ko01100,ko01110
pmp001245	C15H22NO4+	Feruloylcholine	Alkaloids	Phenolamine	85927-25-9	3	up	up	up	up	9	9	9	34799.8	29966.3	11670	85804.2	129899	119338	126242	170565	115506	213579	144714	107320	-	-
Wafn002874	C22H28O14	4-O-(4'-O-alpha-D-Glucopyranosyl)caffeoylquinic acid	Phenolic acids	Phenolic acids	1401352-62-2	1	FALSE	FALSE	down	FALSE	1.05926e+07	1.08522e+07	1.14775e+07	7.54231e+06	9.1134e+06	9.69256e+06	5.2335e+06	7.23048e+06	6.16568e+06	5.49806e+06	5.56492e+06	4.8418e+06	5.57279e+06	5.55544e+06	5.67437e+06	-	-
Hmgn002833	C20H20O7	4-Ketopinoresinol	Lignans and Coumarins	Lignans	-	3	down	up	up	up	5066.75	10335.6	8966.84	9	9	9	39491	56168.1	35267.5	86339.5	80985	53358.6	40399.4	81572.6	48956.1	-	-
Zmyn005252	C17H34O3	3-Hydroxy-palmitic acid methyl ester	Lipids	Free fatty acids	51883-36-4	1	up	up	up	up	183288	311407	248321	593869	847341	335093	1.88634e+06	1.84415e+06	1.40865e+06	1.9374e+06	2.08468e+06	1.71248e+06	1.53834e+06	1.65227e+06	1.54542e+06	C11849	-
pmb0764	C6H9NOS	4-Methyl-5-thiazoleethanol	Others	Others	137-00-8	3	FALSE	up	up	up	27862.2	79998.6	42643.2	61181	58671.3	47450.3	391084	395349	340373	366372	375969	391724	395446	313832	472258	C04294	ko00730,ko01100,ko01240
Hmqp006023	C20H36O3	Ethyl 9-Hydroxy-10,12-octadecadienoic acid	Lipids	Free fatty acids	-	3	up	up	up	up	2982.01	3733.08	6149.16	9393.6	9521.68	10447.7	14657.2	16696.7	21206.3	16061.3	19450	18835.5	15669.2	19564.6	18578.3	-	-
Lmbn006152	C18H32O2	(9Z,11E)-Octadecadienoic acid	Lipids	Free fatty acids	2540-56-9	2	FALSE	up	up	up	19345.6	28034.1	34017.1	50886.2	50246.3	38979.5	95755.6	90083.5	83954.8	91397.8	118435	93979.2	97499.3	90276.7	99223.1	C04056	ko00591
mws1491	C18H32O2	Linoleic acid	Lipids	Free fatty acids	60-33-3	1	FALSE	up	up	up	19345.6	28034.1	34017.1	50886.2	50246.3	38979.5	95755.6	90083.5	83954.8	91397.8	118435	93979.2	97499.3	90276.7	99223.1	C01595	ko00591,ko01040,ko01100
MWS5235	C18H36O3	12-Hydroxyoctadecanoic acid	Lipids	Free fatty acids	106-14-9	3	FALSE	FALSE	up	FALSE	42652.9	21176.1	22878.6	27967.1	70835.8	23942.1	25452	53656.8	28071.8	125627	54252.3	82405.4	39377.2	41615.3	65665.4	-	-
MWSHY0013	C15H10O4	3,4'-Dihydroxyflavone	Flavonoids	Flavones	14919-49-4	3	FALSE	up	up	up	9	9	9	9	9	9	517947	533320	345704	620426	703798	606957	707623	643619	833744	-	-
MWSmce466	C8H8O2	4-Hydroxyacetophenone	Phenolic acids	Phenolic acids	99-93-4	3	up	up	up	up	35245.8	28958.2	22187.8	58799.7	85164.2	44673.4	470347	601976	379758	492704	561380	450937	366714	462640	513417	C10700	ko01100
MWS2099	C8H8O2	4-Methylbenzoic acid	Phenolic acids	Phenolic acids	99-94-5	2	FALSE	up	up	up	9	9	9	9	9	9	1.1063e+06	1.31067e+06	924137	1.21481e+06	1.42254e+06	910199	1.04609e+06	1.12046e+06	1.20542e+06	C01454	ko01100
Zasn010461	C17H34O2	Pentadecanoic acid,14-methyl-,methyl ester	Others	Others	5129-60-2	2	FALSE	FALSE	up	FALSE	190226	181650	306257	313563	299513	205660	340344	363396	347040	382221	368963	667434	415255	375336	299438	-	-
mws0612	C10H12O4	3,4-Dimethoxyphenyl acetic acid	Phenolic acids	Phenolic acids	93-40-3	3	FALSE	up	up	up	5551.1	9346.97	8926.34	9	16190.8	12762.9	110436	98747	56043.5	104336	34955.6	33290	45777.9	47339.2	41078.5	-	-
mws0255	C4H5N3O	Cytosine	Nucleotides and derivatives	Nucleotides and derivatives	71-30-7	3	up	up	up	up	471273	539778	745423	1.31531e+06	2.64843e+06	858591	5.23247e+06	9.04662e+06	7.10699e+06	9.63127e+06	9.85002e+06	6.91799e+06	7.39374e+06	8.28874e+06	1.07635e+07	C00380	ko00240,ko01100,ko01232
mws4174	C8H15NO6	N-Acetyl-D-mannosamine	Others	Saccharides	7772-94-3	3	FALSE	up	up	FALSE	104173	55443.4	145923	89448.6	79510.9	88430.8	189129	347282	190740	309998	191221	276742	147029	158348	162142	C00645	ko00520,ko01100,ko01250
pme2996	C9H6O3	4-Hydroxycoumarin	Lignans and Coumarins	Coumarins	1076-38-6	3	FALSE	up	up	up	9	9	9	9	9	9	119249	133983	100124	106504	103808	77079.9	59366.4	81468.7	97125.6	C20414	-
mws0237	C9H16O4	Azelaic acid	Organic acids	Organic acids	123-99-9	1	up	up	up	up	30537.5	33147.7	28521	87380.7	186337	55874.6	892221	808736	694859	678504	789535	672725	627865	602783	712901	C08261	-
mws0232	C17H20N4O6	Riboflavin (Vitamin B2)	Others	Vitamin	83-88-5	1	FALSE	up	up	up	9.87702e+06	1.24808e+07	1.24287e+07	2.20928e+07	2.06348e+07	1.88444e+07	2.91246e+07	3.30328e+07	3.41347e+07	2.73894e+07	3.71686e+07	3.68058e+07	3.26775e+07	3.44985e+07	2.96131e+07	C00255	ko00740,ko01100,ko01110,ko01240,ko02010
mws1035	C33H40O19	Kaempferol-3-O-robinoside-7-O-rhamnoside (Robinin)	Flavonoids	Flavonols	301-19-9	3	FALSE	FALSE	up	FALSE	300918	477266	481732	325977	503467	529762	923986	720953	705838	747086	1.9782e+06	1.55699e+06	827267	793462	703712	C10178	-
pme1184	C10H13N5O4	2'-Deoxyguanosine	Nucleotides and derivatives	Nucleotides and derivatives	961-07-9	3	up	up	up	up	99024.1	184703	212998	483755	736892	367922	858349	1.4689e+06	841939	740462	841197	791642	887761	615982	587007	C00330	ko00230,ko01100,ko01232,ko02010
MWSslk081	C20H20O4	Bavachin	Flavonoids	Flavanones	19879-32-4	3	FALSE	up	FALSE	up	58385.7	43690.5	89788.5	55796	47323.1	41168.9	125243	167338	133458	113900	127849	100707	129957	144674	121202	-	-
Lmhp007836	C21H38NO7P	LysoPE 16:3	Lipids	LPE	-	1	up	up	up	up	29705.5	40332.2	57309.6	151326	157394	69357.5	208080	282485	269539	253269	212304	265538	310499	264334	311176	-	-
pme0295	C6H11NO3	4-Acetamidobutyric acid	Organic acids	Organic acids	3025-96-5	2	FALSE	up	FALSE	FALSE	353001	302382	314853	466009	590516	512344	888804	530266	652631	417604	404505	736120	452719	638097	649819	C02946	ko00330,ko01100
pme0014	C5H9NO4	L-Glutamic acid	Amino acids and derivatives	Amino acids and derivatives	56-86-0	3	FALSE	down	down	down	9.37564e+06	6.76857e+06	1.24474e+07	4.48323e+06	4.77653e+06	7.45869e+06	1.92337e+06	1.7416e+06	1.78683e+06	1.74067e+06	1.22234e+06	1.12925e+06	1.2635e+06	1.25614e+06	1.11737e+06	C00025	ko00220,ko00250,ko00330,ko00332,ko00340,ko00430,ko00470,ko00480,ko00524,ko00630,ko00650,ko00660,ko00860,ko00910,ko00970,ko01100,ko01110,ko01200,ko01210,ko01230,ko01240,ko02010
Hmxp007703	C20H22O7	5,7,8,3',4'-Pentamethoxyflavanone	Flavonoids	Flavones	-	3	FALSE	up	up	up	9	9	9	9	9	9	52351	56988	48248.8	51843	81981.2	56613.5	43184.4	51057	58363.9	-	-
pmb0883	C23H48NO7P	LysoPE 18:0	Lipids	LPE	69747-55-3	3	FALSE	up	up	up	572048	927978	768350	1.10096e+06	749840	1.02313e+06	1.5656e+06	1.70514e+06	2.20961e+06	1.91766e+06	1.96269e+06	1.76283e+06	1.48602e+06	2.1514e+06	1.83192e+06	-	-
pmb0998	C10H14N5O8P	Guanosine 5'-monophosphate	Nucleotides and derivatives	Nucleotides and derivatives	85-32-5	2	FALSE	up	up	up	280805	456032	388745	561395	864202	407601	4.30739e+06	3.69185e+06	3.15062e+06	3.31907e+06	2.99472e+06	3.56842e+06	3.88763e+06	5.2649e+06	4.09937e+06	C00144	ko00230,ko01100,ko01232
Lmhp010162	C22H46NO7P	LysoPE 17:0	Lipids	LPE	-	2	FALSE	FALSE	up	up	182018	310578	365335	331105	371473	370123	311295	515731	485576	547868	676432	519524	637361	561631	586025	-	-
Lmhp012042	C21H38O4	2-Linoleoylglycerol*	Lipids	Glycerol ester	3443-82-1	1	FALSE	up	FALSE	FALSE	14283.8	14411.2	45325.9	42743.2	56717.1	32356.5	57030.2	48684.8	51488.2	55072.7	36354.5	51103.6	39186.4	37983.3	42156.6	-	-
Hmyn006303	C27H47O12P	LysoPI 18:3	Lipids	Glycerol ester	-	3	FALSE	up	up	up	32907.5	32238	41353.9	62690.3	102602	41677.6	1.03077e+06	1.02369e+06	904040	908718	1.18661e+06	996309	958180	1.17717e+06	1.32456e+06	-	-
MWS2417	C8H8O4	3-Hydroxymandelate	Organic acids	Organic acids	17119-15-2	3	up	up	up	up	9	9	9	31891.2	54798.8	20484	235506	233008	186347	183911	243117	147497	190884	205415	230965	-	-
Lmqn000780	C17H27N3O17P2	Uridine 5'-diphospho-N-acetylglucosamine	Nucleotides and derivatives	Nucleotides and derivatives	528-04-1	2	FALSE	down	down	down	672062	692811	751170	445614	403972	670967	101741	64178	148472	133312	69323.6	107781	149560	116494	51557.1	C00043	ko00520,ko00524,ko01100,ko01250
Zmyn004943	C17H28O2	Norlinolenic acid	Lipids	Free fatty acids	-	3	up	up	up	up	9	9	9	59626.1	57026.2	40431.3	139686	119746	117403	153676	126402	121597	141408	153415	140180	C16344	ko00592
Lmyp001375	C13H15NO8	BOA-6-O-glucoside	Alkaloids	Alkaloids	-	2	FALSE	FALSE	down	FALSE	3.80995e+06	2.55547e+06	2.56046e+06	1.41134e+06	2.07126e+06	2.09393e+06	1.51364e+06	1.6366e+06	1.45528e+06	1.52874e+06	1.24769e+06	1.67857e+06	1.61563e+06	1.85447e+06	1.53442e+06	-	-
Lmbn002739	C9H8O3	3-Hydroxycinnamic Acid*	Phenolic acids	Phenolic acids	14755-02-3	2	up	up	up	up	197005	315380	193674	531424	2.04569e+06	278637	6.83782e+06	8.65423e+06	9.34259e+06	9.99437e+06	1.03847e+07	9.21344e+06	9.20547e+06	8.90249e+06	1.21142e+07	C12621	ko00360,ko01100
Lmbn002648	C9H8O3	α-Hydroxycinnamic Acid*	Phenolic acids	Phenolic acids	5801-57-0	2	up	up	up	up	197005	315380	193674	531424	2.04569e+06	278637	6.83782e+06	8.65423e+06	9.34259e+06	9.99437e+06	1.03847e+07	9.21344e+06	9.20547e+06	8.90249e+06	1.21142e+07	C02763	ko00360,ko01100
Zahp003766	C26H28O16	Quercetin 3-O-glucoside 7-O-xyloside	Flavonoids	Flavonols	-	2	FALSE	FALSE	FALSE	up	409754	621145	607990	567327	616266	992407	891523	750626	262936	1.42759e+06	1.12753e+06	424637	1.42365e+06	829984	2.53217e+06	-	-
pme3083	C8H7NO3	2-(Formylamino)benzoic acid	Phenolic acids	Phenolic acids	3342-77-6	3	up	up	up	up	82806.7	62763.3	50989.7	155457	282024	88818.6	1.72591e+06	1.73747e+06	1.51105e+06	1.7614e+06	1.8155e+06	1.66579e+06	1.56666e+06	1.5948e+06	2.38952e+06	C05653	ko00380,ko01100
Jmwn002620	C15H18O9	Vanillic Acid-4-O-Glucuronide	Phenolic acids	Phenolic acids	-	2	up	FALSE	FALSE	FALSE	511812	809104	730092	1.23324e+06	1.63836e+06	1.23233e+06	810924	765246	922960	757640	917013	1.06507e+06	1.17776e+06	1.11864e+06	686823	-	-
Zmzn000113	C5H9NO4	L-threo-3-Methylaspartate	Amino acids and derivatives	Amino acids and derivatives	6061-13-8	3	FALSE	down	down	down	919280	531283	1.11573e+06	621359	567047	1.03345e+06	202725	168717	221150	240187	162814	144698	178012	169872	141298	C03618	ko00630,ko00660,ko01100,ko01200
MWS80007	C18H32O4	13-Hydroperoxy-9Z,11E-octadecadienoic acid	Lipids	Free fatty acids	23017-93-8	3	FALSE	up	up	up	8505.12	16036.4	17667.9	14953.2	14543.8	15335.5	35024.7	41568.1	34182.6	38892.7	47088.3	46593.3	42083.4	50870.8	46056.4	-	-
Lmbn005287	C18H32O4	7S,8S-DiHODE; (9Z,12Z)-(7S,8S)-Dihydroxyoctadeca-9,12-dienoic acid	Lipids	Free fatty acids	143288-65-7	3	FALSE	up	up	up	8505.12	16036.4	17667.9	14953.2	14543.8	15335.5	35024.7	41568.1	34182.6	38892.7	47088.3	46593.3	42083.4	50870.8	46056.4	C07354	ko00591
MWS1882	C4H7NO4	Iminodiacetic acid	Organic acids	Organic acids	142-73-4	3	FALSE	down	down	down	189289	109087	205730	73901.6	82439.9	167038	78384.5	59197.2	81785.9	87129.9	38269.5	83632.3	81110.2	77439.7	66249	C19911	-
pme3732	C9H13N3O5	Cytidine	Nucleotides and derivatives	Nucleotides and derivatives	65-46-3	2	up	up	up	up	483135	784987	951473	2.50219e+06	6.00693e+06	1.27587e+06	2.1953e+07	1.2929e+07	1.17112e+07	1.22577e+07	1.97875e+07	1.58026e+07	1.37606e+07	2.01812e+07	1.98945e+07	C00475	ko00240,ko01100,ko01232,ko02010
pme0278	C7H14N2O4	2,6-Diaminooimelic acid	Organic acids	Organic acids	583-93-7	3	FALSE	up	FALSE	FALSE	478504	363001	453798	797853	767794	922953	959362	1.26567e+06	1.16026e+06	897191	699702	675941	777829	518491	929789	C00666	ko00300,ko00470,ko01100,ko01110,ko01230
Hmcp001509	C33H40O21	Isorhamnetin-3-O-(2''-O-xylosyl)glucoside-7-O-glucoside	Flavonoids	Flavonols	-	3	FALSE	up	up	up	22394.5	38306.7	28551.4	39038.4	26313.3	25783.2	280851	119372	65210.8	119934	656038	325402	118233	117063	125044	-	-
Hmcp001628	C29H34O18	Limocitrin-3,7-di-O-glucoside*	Flavonoids	Flavonols	-	3	FALSE	up	up	FALSE	26784.4	48728.8	42555.4	121295	43084.4	71199.5	56393.1	78251.8	116019	71203.7	67703.3	123405	77328.5	78253.9	66902.3	-	-
Hmcp001579	C29H34O18	Limocitrin-3-O-sophoroside*	Flavonoids	Flavonols	-	3	FALSE	up	up	FALSE	26784.4	48728.8	42555.4	121295	43084.4	71199.5	56393.1	78251.8	116019	71203.7	67703.3	123405	77328.5	78253.9	66902.3	-	-
pmc0682	C8H8N2	4-Aminoindole	Alkaloids	Plumerane	5192-23-4	3	FALSE	up	up	up	575181	623123	435924	670090	871116	810246	1.22033e+06	1.29211e+06	1.16573e+06	1.54876e+06	1.69134e+06	1.32735e+06	1.48963e+06	1.49514e+06	1.48504e+06	-	-
Lhqp101805	C15H16O8	Skimmin (7-Hydroxycoumarin-7-O-glucoside)	Lignans and Coumarins	Coumarins	93-39-0	1	FALSE	up	up	up	1.11766e+06	1.49667e+06	868206	1.478e+06	2.17081e+06	1.22476e+06	3.22266e+06	3.59532e+06	3.75356e+06	3.79141e+06	5.14452e+06	4.5265e+06	5.98626e+06	4.99072e+06	4.98945e+06	-	-
pme0274	C6H13NO2	6-Aminocaproic acid	Organic acids	Organic acids	60-32-2	2	up	up	up	up	9	9	9	672049	722230	723906	1.06792e+06	928828	1.02217e+06	885897	919917	868639	1.10907e+06	1.14535e+06	909983	C02378	ko01100
MWS4301	C8H8O3	3-hydroxyphenylacetic acid	Phenolic acids	Phenolic acids	621-37-4	3	FALSE	up	up	up	10959.3	9383.28	6569.28	10790.3	9	11728.8	95967.8	71748.2	64921.4	72562.7	73964.1	54898.3	51138.5	74468.1	69197.4	C05593	ko00350,ko00360,ko01100
mws0289	C23H46NO7P	LysoPE 18:1	Lipids	LPE	89576-29-4	3	FALSE	up	up	up	1.41899e+06	1.59874e+06	2.0261e+06	2.05197e+06	1.92464e+06	1.85124e+06	4.10118e+06	5.09369e+06	4.29088e+06	4.74057e+06	4.65431e+06	5.42937e+06	4.88111e+06	7.10464e+06	5.0942e+06	-	-
MWS20633g	C9H12NO6P	O-phosphate-L-tyrosine	Amino acids and derivatives	Amino acids and derivatives	21820-51-9	2	up	up	up	up	9	9	9	239653	322918	109129	3.70522e+06	3.56313e+06	3.42014e+06	5.33132e+06	3.59715e+06	3.169e+06	3.77351e+06	4.54883e+06	4.90851e+06	C06501	-
mws0874	C10H14N5O7P	3'-Adenylic Acid	Nucleotides and derivatives	Nucleotides and derivatives	84-21-9	2	FALSE	up	up	up	184555	391389	254468	275179	359602	270291	884103	1.13296e+06	1.21515e+06	1.25119e+06	1.29065e+06	1.02252e+06	1.41778e+06	1.51861e+06	1.47348e+06	C01367	ko00230,ko01100
HX1361	C10H8O3	7-Methoxycoumarin	Lignans and Coumarins	Coumarins	531-59-9	1	FALSE	up	up	up	939191	1.66797e+06	1.29821e+06	3.28865e+06	4.11393e+06	1.12322e+06	1.08405e+07	1.03588e+07	1.20964e+07	1.06418e+07	1.45222e+07	1.37623e+07	1.63322e+07	1.47435e+07	1.43185e+07	C09268	-
mws0263	C5H7NO3	5-Oxo-L-Proline	Amino acids and derivatives	Amino acids and derivatives	98-79-3	3	FALSE	up	up	up	38575.1	31888.6	45855.9	44707.3	36893.2	50311.4	97190.3	73741.6	76609.7	102569	98270	96118.1	69917.6	114472	99861.6	C01879	ko00480,ko01100
pmb2855	C11H20N2O8	L-Glutamine-O-glycoside	Amino acids and derivatives	Amino acids and derivatives	-	3	up	up	up	up	356761	406035	529688	797265	1.3735e+06	898317	1.1118e+07	1.42063e+07	1.13452e+07	1.73781e+07	1.74818e+07	9.9959e+06	1.00446e+07	1.21781e+07	1.72497e+07	-	-
Zmfn000481	C14H22N2O16P2	Uridine-5'-Diphosphate-D-Xylose	Nucleotides and derivatives	Nucleotides and derivatives	3616-06-6	3	FALSE	down	down	down	1.6379e+06	1.41348e+06	1.45611e+06	929409	693721	1.31854e+06	161629	105612	218907	187903	85654.8	156616	248826	250524	95194.6	C00190	ko00520,ko00908,ko01100,ko01250
mws0704	C2H8NO4P	O-Phosphorylethanolamine	Alkaloids	Alkaloids	1071-23-4	3	FALSE	down	down	down	559702	478514	972556	454202	385323	577012	82743.5	96094.8	145657	134760	58863	104405	127092	129906	148816	C00346	ko00563,ko00564,ko00600,ko01100
Lmhp112042	C21H38O4	1-Linoleoylglycerol*	Lipids	Glycerol ester	2277-28-3	1	FALSE	up	up	FALSE	24596.7	20060.8	26548.6	22245.9	47923.5	27064.3	47106.4	52975.7	48626.8	44633.9	54280.5	58538.2	54072.3	30143.9	53079.2	-	-
Lmlp004754	C14H17NO7	Ehretioside B	Alkaloids	Phenolamine	156368-84-2	3	FALSE	up	up	up	32185.2	47463.7	68244.4	79463.9	135490	78428.5	216804	199018	187647	222133	310329	274085	250333	194520	262878	-	-
Lmcn009539	C19H34O2	E,E,Z-1,3,12-Nonadecatriene-5,14-diol	Lipids	Free fatty acids	-	1	FALSE	FALSE	FALSE	up	2.14719e+06	1.80224e+06	2.80317e+06	2.99346e+06	3.05976e+06	5.51114e+06	3.36367e+06	6.89813e+06	2.87748e+06	2.32228e+06	3.26944e+06	2.19277e+06	6.52669e+06	6.41501e+06	2.86697e+06	-	-
mws1038	C11H22N2O4S	Pantetheine	Alkaloids	Alkaloids	496-65-1	3	FALSE	down	down	down	162411	170263	160947	150184	101722	130079	37400.4	41603.6	60921	62182.3	24599.8	56314.2	51989	49043.7	44135.9	C00831	ko00332,ko00770,ko01100,ko01110
mws0458	C8H8O3	Vanillin; 4-Hydroxy-3-Methoxybenzaldehyde	Phenolic acids	Phenolic acids	121-33-5	3	FALSE	FALSE	FALSE	up	212122	325707	366688	355990	417229	344780	651460	492025	571580	562305	605928	511498	559509	561577	699278	C00755	ko00996,ko01100,ko01110
mws0267	C3H6O4	DL-Glyceric Acid	Organic acids	Organic acids	473-81-4	3	down	FALSE	FALSE	FALSE	4.67077e+06	3.46296e+06	2.60779e+06	1.37654e+06	1.70837e+06	1.94845e+06	1.81641e+06	2.68922e+06	2.35576e+06	2.69999e+06	2.08076e+06	2.03443e+06	3.26926e+06	2.07763e+06	2.44712e+06	C00258	ko00030,ko00260,ko00561,ko00630,ko01100,ko01110,ko01200
mws0582	C11H19N3O6S	S-(Methyl)glutathione	Amino acids and derivatives	Amino acids and derivatives	2922-56-7	3	FALSE	down	down	down	484898	388485	582766	259296	320854	486057	183826	190471	238559	164769	142321	168624	201450	225581	180971	C11347	-
Lmrj002244	C10H14N2O2	Cyclo(Pro-Pro)	Amino acids and derivatives	Amino acids and derivatives	6708-06-1	3	up	up	up	up	9	9	9	30846.7	39406.5	57663.5	104210	89143.2	124609	106340	113947	112276	107798	75717.9	174033	-	-
mws0014	C10H10O4	Ferulic acid*	Phenolic acids	Phenolic acids	537-98-4	1	up	up	up	up	387926	625272	302503	4.75278e+06	7.58323e+06	1.123e+06	2.33364e+07	2.41432e+07	2.84687e+07	2.45421e+07	2.98635e+07	2.47573e+07	3.13939e+07	3.16222e+07	30012516	C01494	ko00940,ko01100,ko01110
pme0422	C10H10O4	Isoferulic Acid*	Phenolic acids	Phenolic acids	25522-33-2	1	up	up	up	up	387926	625272	302503	4.75278e+06	7.58323e+06	1.123e+06	2.33364e+07	2.41432e+07	2.84687e+07	2.45421e+07	2.98635e+07	2.47573e+07	3.13939e+07	3.16222e+07	30012516	C10470	-
mws1589	C18H32O16	D-Panose	Others	Saccharides	33401-87-5	2	up	FALSE	FALSE	FALSE	1.27248e+06	1.44769e+06	1.80187e+06	2.84049e+06	3.50061e+06	2.92587e+06	2.67481e+06	2.19311e+06	2.59879e+06	2.10424e+06	1.93501e+06	2.40459e+06	2.07757e+06	2.14784e+06	2.09411e+06	C00713	-
MWS4471	C6H10N2O4	N-Alpha-Acetyl-L-Asparagine	Amino acids and derivatives	Amino acids and derivatives	4033-40-3	3	FALSE	up	up	up	31593.7	64963.6	40705.6	79348.7	61088.4	62464.3	121567	169145	121208	103296	136102	140698	111207	139238	133556	-	-
Zmlp003063	C33H40O19	Luteolin-7-O-(2''-O-rhamnosyl)rutinoside	Flavonoids	Flavones	-	3	FALSE	up	up	FALSE	394857	543942	404391	440903	511118	487775	1.07852e+06	1.04183e+06	687095	945476	1.89855e+06	1.70696e+06	834878	856931	773539	-	-
Lmhp008924	C27H50NO7P	LysoPC 19:3	Lipids	LPC	-	3	up	up	up	up	9	9	9	10147.3	19682.8	9	62826.3	75212.7	52318.5	69172.7	89703.7	63713.9	51175.4	75944.9	73985.4	-	-
mws1422	C15H14O5	Epiafzelechin	Flavonoids	Flavanols	24808-04-6	3	FALSE	up	up	up	543652	566809	630313	730104	803173	658175	1.71243e+06	1.8026e+06	1.71513e+06	1.98844e+06	2.09092e+06	1.97646e+06	1.93476e+06	2.23546e+06	2.1131e+06	C12128	ko00941,ko01110
mws1174	C17H14O6	3-O-Acetylpinobanksin	Flavonoids	Flavanonols	52117-69-8	3	FALSE	up	up	FALSE	9	9	9	9	9	9	103056	23306.4	22012.6	19481.1	26416.7	47391.7	9	9	9	C16418	ko00941
pme0040	C5H5N5	Adenine	Nucleotides and derivatives	Nucleotides and derivatives	73-24-5	1	up	up	up	up	971948	967278	858933	2.8436e+06	4.7326e+06	2.19288e+06	1.25817e+07	1.16318e+07	1.13309e+07	1.05523e+07	1.1355e+07	9.964e+06	1.15385e+07	1.18556e+07	1.50936e+07	C00147	ko00230,ko00908,ko01100,ko01110,ko01232
pmb0856	C23H46NO7P	LysoPE 18:1(2n isomer)	Lipids	LPE	-	3	up	up	up	up	1.21221e+06	1.39361e+06	2.22982e+06	1.89485e+06	4.52084e+06	3.88788e+06	6.22242e+06	8.06067e+06	1.0136e+07	9.50902e+06	1.0859e+07	1.02926e+07	9.34538e+06	1.30143e+07	7.76314e+06	-	-
Lmyn007622	C18H36O5	9,10,18-Trihydroxystearic acid	Lipids	Free fatty acids	496-86-6	3	FALSE	up	up	up	9	9	9	9	9	9	21517	21982.2	18179.7	18613	19227.1	21364.2	22149.9	21744.5	24552.8	C19621	ko00073
NK10253223	C8H9NO3	2-Amino-3-methoxybenzoic acid	Phenolic acids	Phenolic acids	3177-80-8	3	FALSE	down	FALSE	FALSE	1.30761e+06	1.33292e+06	1.46329e+06	1.034e+06	1.12399e+06	1.18087e+06	401931	846814	637653	823973	850469	965189	922293	1.033e+06	865362	C05831	ko00380
pme1194	C9H13N3O4	2'-Deoxycytidine	Nucleotides and derivatives	Nucleotides and derivatives	951-77-9	3	FALSE	FALSE	down	FALSE	273625	214464	186626	136712	125604	137466	158790	126849	152489	121981	100351	109344	148084	115495	110721	C00881	ko00240,ko01100,ko01232,ko02010
Hmtn001288	C9H10O4	Methyl 2,4-dihydroxyphenylacetate	Phenolic acids	Phenolic acids	67828-42-6	1	up	up	up	up	131937	167370	256517	551083	686717	304367	1.18118e+06	1.15855e+06	1.15111e+06	1.31742e+06	1.23667e+06	1.46683e+06	1.85721e+06	1.25524e+06	1.65654e+06	-	-
pmb2654	C19H27NO12	Anthranilate-1-O-Sophoroside	Phenolic acids	Phenolic acids	-	3	FALSE	down	FALSE	FALSE	1.06292e+06	698828	307412	852824	266557	137986	330765	119693	226827	126099	106834	643693	914550	736863	89173.9	-	-
ML10180524	C9H13N3O5	Cytarabine	Nucleotides and derivatives	Nucleotides and derivatives	147-94-4	1	up	up	up	up	322534	576556	394726	2.15554e+06	2.22927e+06	936511	1.28909e+07	1.58815e+07	9.9247e+06	1.61063e+07	1.85103e+07	1.26019e+07	1.25701e+07	1.44533e+07	1.8108e+07	C02961	-
pme2433	C4H11NO2	Diethanolamine	Alkaloids	Alkaloids	111-42-2	3	FALSE	FALSE	down	down	48687.3	38634.6	64227.5	33666.4	33992.5	48566.9	23728.2	29827.6	26223.3	15861.5	19984.2	25081.9	19239.9	21160.7	8888.06	C06772	ko00564
pmn001525	C23H26O11	3,5-Digalloylshikimic acid	Phenolic acids	Phenolic acids	95753-52-9	3	up	up	FALSE	FALSE	10437.7	27979.8	21663.9	46830.6	75089.7	33109.5	39622.1	56710.1	31789.8	24705.5	36837.9	23822.4	17880.5	25216.1	22743.1	-	-
pmb0197	C11H15N5O5	N7-Methylguanosine	Nucleotides and derivatives	Nucleotides and derivatives	20244-86-4	3	FALSE	up	up	up	111470	104243	90868.4	118779	153995	91313.6	258069	242082	279863	241769	425660	332466	340701	366352	442743	C20674	-
Lmxp000939	C5H5N5	Zarzissine	Alkaloids	Alkaloids	160568-14-9	1	up	up	up	up	1.11589e+06	1.05704e+06	626642	2.11229e+06	4.18574e+06	2.57826e+06	1.12847e+07	1.37841e+07	1.29664e+07	8.03244e+06	1.25581e+07	6.67328e+06	8.14667e+06	8.44875e+06	1.24379e+07	-	-
Lmsp003161	C33H40O20	Kaempferol-3-O-sophoroside-7-O-rhamnoside*	Flavonoids	Flavonols	-	2	up	FALSE	FALSE	FALSE	3.22628e+06	2.55765e+06	3.04939e+06	5.6947e+06	4.46753e+06	1.22515e+07	2.66397e+06	1.86374e+06	2.549e+06	2.80044e+06	2.28669e+06	4.1461e+06	2.72699e+06	4.55333e+06	2.7417e+06	-	-
pmb0296	C21H40O4	1-Oleoyl-Sn-Glycerol	Lipids	Glycerol ester	129784-87-8	3	FALSE	up	up	up	38125.5	56019.7	75595.2	71728.9	74486.9	84016.3	116097	233144	127543	141705	162632	153251	156319	145398	185543	-	-
Lmhp010514	C25H48NO7P	LysoPE 20:2(2n isomer)	Lipids	LPE	-	3	FALSE	up	up	up	16868.4	11291	12340.6	12068.1	21792.1	15051.8	31703.5	31855.8	23311.2	23562.2	50488.9	27867.3	36163.5	30144	28110.7	-	-
Lmmp002463	C28H32O16	Sexangularetin-3-O-glucoside-7-O-rhamnoside	Flavonoids	Flavonols	-	1	FALSE	up	FALSE	FALSE	2.54848e+07	1.59435e+07	1.4427e+07	21406150	1.04133e+07	2.00462e+07	6.10338e+07	7.04817e+07	2.79288e+07	1.83804e+07	3.00493e+07	1.5125e+07	2.13452e+07	9.36855e+06	2.20493e+07	-	-
Smhn002274	C19H32O7	Blumenol C glucoside; Byzantionoside B	Terpenoids	Terpene	135820-80-3	3	FALSE	up	up	up	239835	207401	308312	384017	454669	347988	526477	452632	578188	898271	1.05633e+06	452534	564436	800350	1.30559e+06	-	-
Hahn002315	C28H36O13	syringaresinol-4-O-β-D-glucopyranoside	Others	Others	-	2	up	up	up	up	198082	251450	285409	305801	932682	565840	892114	1.28083e+06	866348	952423	1.0679e+06	880396	821539	1.10281e+06	1.49991e+06	-	-
pmd0155	C21H43O7P	LysoPA 18:0	Lipids	Glycerol ester	22002-86-4	3	up	FALSE	up	up	9	9	9	161637	285663	217599	337892	730071	9	389805	1.09469e+06	1.04339e+06	947182	1.3366e+06	910710	-	-
pme2459	C21H20O11	Luteolin-7-O-glucoside (Cynaroside)	Flavonoids	Flavones	5373-11-5	1	FALSE	down	FALSE	down	2.1114e+07	1.67902e+07	1.58247e+07	13791954	2.55266e+07	1.14712e+07	6.40225e+06	1.28946e+07	6.70293e+06	9.74066e+06	1.03212e+07	1.42934e+07	4.95755e+06	7.30764e+06	1.02852e+07	C03951	ko00944
pmb0739	C32H34O15	Tricin-4'-O-(syringyl alcohol)ether-7-O-glucoside	Flavonoids	Flavones	-	3	FALSE	up	up	up	9	9	9	9	9	9	40140.6	72146.4	28199.3	41668.5	24174.4	20762.7	46553.9	20720.2	23671.9	-	-
pmb3075	C16H16O7	3-O-p-Coumaroylshikimic acid	Phenolic acids	Phenolic acids	-	3	FALSE	FALSE	up	up	19233.8	20706	22893.5	24908.3	31480.7	15770.1	32699.5	65323.7	22684.3	39181.1	72753.2	29006.3	54349.6	22854.5	50070.4	-	-
