# Supplementary material for: Multiomics provides insights into dynamic changes of aromatic profile during flue-curing process in tobacco (Nicotiana tabacum L.) leaves
Source: BMC Plant Biol. 2025 Feb 24;25:244. doi: 10.1186/s12870-025-06273-8 (PMC11849165; doi:10.1186/s12870-025-06273-8)
Supplement: Supplementary file 1 — Supplementary Material 1 [file 12870_2025_6273_MOESM1_ESM.zip › Additional file2/Additional file 8/Table S5.xlsx]

## Sheet: Sheet1
TableS5: The dynamic changes of Nucleotides and derivatives&&Lignans and coumarins in T1 vs. T3
Index	Formula	Compounds	Class I	Class II	CAS	Level	T1-1	T1-2	T1-3	T3-1	T3-2	T3-3	VIP	P-value	Fold_Change	Log2FC	Type
pme2776	C10H12N4O4	2'-Deoxyinosine	Nucleotides and derivatives	Nucleotides and derivatives	890-38-0	3	75310.8	84392.9	86959.3	369130	539484	370231	1.31844	0.0256305	5.18458	2.37423	up
pmf0289	C15H21N5O4	Riboprine	Nucleotides and derivatives	Nucleotides and derivatives	7724-76-7	3	41210.9	67658.4	32479.5	216702	202106	197587	1.28441	0.000813946	4.3608	2.12459	up
pme3967	C12H17N5O5	2-(Dimethylamino)guanosine	Nucleotides and derivatives	Nucleotides and derivatives	2140-67-2	1	519617	861258	838722	6.99325e+06	7.12871e+06	6.17144e+06	1.32154	0.000854949	9.14283	3.19264	up
mws1715	C10H13N5O3	Cordycepin (3'-Deoxyadenosine)	Nucleotides and derivatives	Nucleotides and derivatives	73-03-0	1	488393	616407	605118	3.41362e+06	4.41421e+06	3.11955e+06	1.32367	0.0150189	6.40229	2.67859	up
pmb0374	C5H5N5	2-Aminopurine	Nucleotides and derivatives	Nucleotides and derivatives	452-06-2	1	1.26851e+07	1.29508e+07	1.2803e+07	2.97962e+07	3.95729e+07	3.7863e+07	1.31587	0.0167966	2.78968	1.4801	up
pme1474	C11H15N5O3S	5'-Deoxy-5'-(methylthio)adenosine	Nucleotides and derivatives	Nucleotides and derivatives	2457-80-9	1	4.9863e+07	4.44297e+07	3.60749e+07	8.37856e+06	6.10229e+06	7.88774e+06	1.32071	0.0104529	0.171581	-2.54304	down
pme3961	C10H13N5O3	2'-Deoxyadenosine	Nucleotides and derivatives	Nucleotides and derivatives	958-09-8	1	770846	1.01022e+06	873161	5.0435e+06	7.48361e+06	4.95432e+06	1.31784	0.0262834	6.58626	2.71946	up
mws0668	C10H12N4O6	Xanthosine	Nucleotides and derivatives	Nucleotides and derivatives	146-80-5	1	912450	1.41293e+06	909562	4.97637e+06	4.842e+06	5.45624e+06	1.31246	9.60032e-05	4.72176	2.23932	up
pme1178	C10H13N5O5	Guanosine	Nucleotides and derivatives	Nucleotides and derivatives	118-00-3	1	1.89532e+06	1.95245e+06	1.85581e+06	2.22394e+07	3.05273e+07	2.02216e+07	1.32967	0.0191917	12.7969	3.67772	up
mws1060	C10H12N4O5	9-(Arabinosyl)hypoxanthine	Nucleotides and derivatives	Nucleotides and derivatives	7013-16-3	3	4.84895e+06	5.28216e+06	5.15353e+06	2.60702e+07	2.53334e+07	1.91359e+07	1.32493	0.0137204	4.61506	2.20635	up
Lmcp002302	C12H17N5O5	N6-(2-Hydroxyethyl)adenosine	Nucleotides and derivatives	Nucleotides and derivatives	4338-48-1	1	602583	752891	612028	6.82508e+06	6.79875e+06	5.61749e+06	1.3318	0.00427555	9.77957	3.28977	up
pme0230	C10H13N5O4	Adenosine	Nucleotides and derivatives	Nucleotides and derivatives	58-61-7	1	6.16052e+06	6.57538e+06	6.24248e+06	1.79584e+07	2.09143e+07	1.83889e+07	1.33033	0.00454854	3.0172	1.59321	up
mws0976	C9H12N2O6	β-Pseudouridine	Nucleotides and derivatives	Nucleotides and derivatives	1445-07-4	3	161161	157588	172519	1.15634e+06	1.35694e+06	1.04398e+06	1.33193	0.00781009	7.24098	2.85618	up
pme0256	C5H4N4O2	Xanthine	Nucleotides and derivatives	Nucleotides and derivatives	69-89-6	3	65071.5	81866.7	28503.8	148671	127893	163249	1.11824	0.0134574	2.50689	1.3259	up
pmb0530	C21H27N7O14P2	Nicotinic acid adenine dinucleotide	Nucleotides and derivatives	Nucleotides and derivatives	53-84-9	1	6.96068e+06	8.6768e+06	5.79849e+06	2.71873e+06	2.33041e+06	4.39754e+06	1.18097	0.0215624	0.440693	-1.18215	down
mws0248	C9H12N2O6	Uridine	Nucleotides and derivatives	Nucleotides and derivatives	58-96-8	1	782407	1.02908e+06	1.05392e+06	7.80721e+06	8.27113e+06	8.2172e+06	1.33114	1.48768e-05	8.47893	3.08388	up
Hmhp001812	C11H15N5O4	2'-O-Methyladenosine	Nucleotides and derivatives	Nucleotides and derivatives	2140-79-6	1	481194	913616	657747	1.18694e+07	1.14117e+07	8.96639e+06	1.32242	0.00704684	15.7109	3.97369	up
MWS4354	C11H15N5O4	N6-methyladenosine	Nucleotides and derivatives	Nucleotides and derivatives	1867-73-8	3	1.06702e+06	1.41772e+06	935179	5.49465e+06	6.66023e+06	4.75043e+06	1.31107	0.0109783	4.94318	2.30544	up
Lmqp000329	C8H14N3O7P	5-Aminoimidazole ribonucleotide	Nucleotides and derivatives	Nucleotides and derivatives	25635-88-5	1	2.81449e+06	2.51912e+06	2.24591e+06	5.1345e+06	4.45701e+06	5.60845e+06	1.29083	0.00707277	2.0054	1.00389	up
pme3188	C9H13N2O9P	Uridine 5'-monophosphate	Nucleotides and derivatives	Nucleotides and derivatives	58-97-9	2	715691	1.02374e+06	941716	3.71594e+06	1.83876e+07	1.54593e+07	1.22849	0.12197	14.01	3.80839	up
pmb2922	C15H24N2O17P2	Uridine 5'-diphospho-D-glucose	Nucleotides and derivatives	Nucleotides and derivatives	133-89-1	1	1.04857e+07	9.88204e+06	9.77311e+06	966250	660571	1.26066e+06	1.31967	9.31972e-06	0.0957997	-3.38383	down
mws0255	C4H5N3O	Cytosine	Nucleotides and derivatives	Nucleotides and derivatives	71-30-7	3	471273	539778	745423	5.23247e+06	9.04662e+06	7.10699e+06	1.31775	0.0266115	12.1756	3.60592	up
pme1184	C10H13N5O4	2'-Deoxyguanosine	Nucleotides and derivatives	Nucleotides and derivatives	961-07-9	3	99024.1	184703	212998	858349	1.4689e+06	841939	1.2732	0.0463102	6.38016	2.67359	up
pmb0998	C10H14N5O8P	Guanosine 5'-monophosphate	Nucleotides and derivatives	Nucleotides and derivatives	85-32-5	2	280805	456032	388745	4.30739e+06	3.69185e+06	3.15062e+06	1.32281	0.00865063	9.90586	3.30828	up
Lmqn000780	C17H27N3O17P2	Uridine 5'-diphospho-N-acetylglucosamine	Nucleotides and derivatives	Nucleotides and derivatives	528-04-1	2	672062	692811	751170	101741	64178	148472	1.29618	6.06368e-05	0.148575	-2.75074	down
pme3732	C9H13N3O5	Cytidine	Nucleotides and derivatives	Nucleotides and derivatives	65-46-3	2	483135	784987	951473	2.1953e+07	1.2929e+07	1.17112e+07	1.31532	0.0443041	20.9918	4.39175	up
mws0874	C10H14N5O7P	3'-Adenylic Acid	Nucleotides and derivatives	Nucleotides and derivatives	84-21-9	2	184555	391389	254468	884103	1.13296e+06	1.21515e+06	1.26443	0.00458534	3.8923	1.96062	up
Zmfn000481	C14H22N2O16P2	Uridine-5'-Diphosphate-D-Xylose	Nucleotides and derivatives	Nucleotides and derivatives	3616-06-6	3	1.6379e+06	1.41348e+06	1.45611e+06	161629	105612	218907	1.31251	0.000528555	0.107853	-3.21286	down
pme0040	C5H5N5	Adenine	Nucleotides and derivatives	Nucleotides and derivatives	73-24-5	1	971948	967278	858933	1.25817e+07	1.16318e+07	1.13309e+07	1.33549	0.0010832	12.7028	3.66707	up
ML10180524	C9H13N3O5	Cytarabine	Nucleotides and derivatives	Nucleotides and derivatives	147-94-4	1	322534	576556	394726	1.28909e+07	1.58815e+07	9.9247e+06	1.32561	0.0183382	29.9093	4.90252	up
pmb0197	C11H15N5O5	N7-Methylguanosine	Nucleotides and derivatives	Nucleotides and derivatives	20244-86-4	3	111470	104243	90868.4	258069	242082	279863	1.3202	0.000892632	2.54423	1.34723	up
MWSslk183	C15H10O4	7,8-Dihydroxy-4-phenylcoumarin	Lignans and Coumarins	Coumarins	842-01-3	3	9	9	9	549311	526030	402925	1.33636	0.0083881	54750.6	15.7406	up
Wmqn000812	C10H8O4	Scopoletin (7-Hydroxy-6-methoxycoumarin)	Lignans and Coumarins	Coumarins	92-61-5	1	1.27701e+06	1.99742e+06	1.33428e+06	5.74675e+07	5.37531e+07	5.07071e+07	1.33207	0.0012141	35.1352	5.13485	up
mws1639	C11H10O5	Isofraxidin	Lignans and Coumarins	Coumarins	486-21-5	2	177390	277874	166285	5.43064e+06	5.51605e+06	4.37242e+06	1.32836	0.00524846	24.6466	4.62332	up
Hmcp002123	C10H8O4	Isoscopoletin (6-Hydroxy-7-Methoxycoumarin)	Lignans and Coumarins	Coumarins	776-86-3	1	63825.6	126088	79195.8	2.1025e+06	2.22269e+06	1.8065e+06	1.32484	0.00336225	22.7851	4.51002	up
pmn001492	C11H8O3	Ayapin	Lignans and Coumarins	Coumarins	494-56-4	2	290012	306814	383461	9.4357e+06	9.424e+06	7.56096e+06	1.33362	0.00527572	26.952	4.75232	up
HX1363	C10H8O4	isoscopoletin	Lignans and Coumarins	Coumarins	-	2	184462	192210	193178	2.59073e+06	2.5396e+06	2.21726e+06	1.33556	0.00265452	12.8939	3.68861	up
pmb2601	C15H16O7	7-Hydroxycoumarin-O-rhamnoside	Lignans and Coumarins	Coumarins	-	3	9	9	9	248502	273815	186116	1.33618	0.0119609	26238.3	14.6794	up
mws1013	C9H6O4	Esculetin (6,7-Dihydroxycoumarin)	Lignans and Coumarins	Coumarins	305-01-1	3	415715	434734	461912	3.48852e+06	3.94459e+06	3.48255e+06	1.33487	0.00213311	8.31758	3.05616	up
pmp000284	C11H10O5	Fraxidin (8-Hydroxy-6,7-dimethoxycoumarin)	Lignans and Coumarins	Coumarins	525-21-3	1	78229.8	186381	212862	1.93072e+06	2.25869e+06	1.72059e+06	1.29717	0.00490154	12.3777	3.62967	up
mws0097	C20H22O6	Pinoresinol*	Lignans and Coumarins	Lignans	487-36-5	3	14341.2	45414.2	34131.7	296204	367594	191006	1.26256	0.0351053	9.10459	3.18659	up
Lmmn003748	C20H24O6	Isolariciresinol	Lignans and Coumarins	Lignans	548-29-8	3	9	9	9	19026.1	19938.1	15035.7	1.33619	0.00692812	2000	10.9658	up
Lmdn004267	C20H22O6	Epipinoresinol*	Lignans and Coumarins	Lignans	24404-50-0	3	30034.4	40660.4	37008.4	294944	364389	252352	1.32514	0.0138882	8.4648	3.08148	up
Zbsp004940	C10H8O4	6-Hydroxy-7-methoxycoumarin	Lignans and Coumarins	Coumarins	-	1	199099	219042	164868	3.11265e+06	3.18781e+06	2.18524e+06	1.32833	0.0144784	14.555	3.86344	up
MWS20152	C22H26O8	Syringaresinol	Lignans and Coumarins	Lignans	21453-71-4	3	35236.8	34270.7	32836.9	136917	128981	93637.6	1.3127	0.0229861	3.513	1.8127	up
Hmgn002833	C20H20O7	4-Ketopinoresinol	Lignans and Coumarins	Lignans	-	3	5066.75	10335.6	8966.84	39491	56168.1	35267.5	1.27857	0.0252023	5.37264	2.42563	up
pme2996	C9H6O3	4-Hydroxycoumarin	Lignans and Coumarins	Coumarins	1076-38-6	3	9	9	9	119249	133983	100124	1.3363	0.00685479	13087.2	13.6759	up
Lhqp101805	C15H16O8	Skimmin (7-Hydroxycoumarin-7-O-glucoside)	Lignans and Coumarins	Coumarins	93-39-0	1	1.11766e+06	1.49667e+06	868206	3.22266e+06	3.59532e+06	3.75356e+06	1.28302	0.000676174	3.03559	1.60198	up
HX1361	C10H8O3	7-Methoxycoumarin	Lignans and Coumarins	Coumarins	531-59-9	1	939191	1.66797e+06	1.29821e+06	1.08405e+07	1.03588e+07	1.20964e+07	1.32003	0.000828184	8.5256	3.0918	up
